# Supplementary material for: APEX2-Mediated Proximity Labeling Resolves the DDIT4-Interacting Proteome
Source: Int J Mol Sci. 2022 May 6;23(9):5189. doi: 10.3390/ijms23095189 (PMC9102673; doi:10.3390/ijms23095189)
Supplement: Supplementary file 1 [file ijms-23-05189-s001.zip]

Archive with 2 entries (2 files):
- Suppl. Table 1.xlsx
- Suppl. Table 2.pdf
