# Supplementary material for: APEX2-Mediated Proximity Labeling Resolves the DDIT4-Interacting Proteome
Source: Int J Mol Sci. 2022 May 6;23(9):5189. doi: 10.3390/ijms23095189 (PMC9102673; doi:10.3390/ijms23095189)
Supplement: Supplementary file 1 [file ijms-23-05189-s001.zip › Suppl. Table 1.xlsx]

## Sheet: APEX2 alone 1 w.o stress
Table S1. List of pulled-down proteins identified by LC-MS/MS analysis: APEX2 plasmid in unstressed SK-N-SH cells: Replicate 1
Accession	Description	Score	Coverage	# Proteins	# Unique Peptides	# Peptides	# PSMs	Area	# AAs	MW [kDa]	calc. pI
P04264	Keratin, type II cytoskeletal 1 OS=Homo sapiens GN=KRT1 PE=1 SV=6 - [K2C1_HUMAN]	193.276	46.89	3	26	32	58	2.27968e+09	644	65.999	8.11865
Q71U36	Tubulin alpha-1A chain OS=Homo sapiens GN=TUBA1A PE=1 SV=1 - [TBA1A_HUMAN]	154.446	44.57	4	9	17	49	2.56124e+09	451	50.1036	5.05908
P13645	Keratin, type I cytoskeletal 10 OS=Homo sapiens GN=KRT10 PE=1 SV=6 - [K1C10_HUMAN]	137.172	51.54	5	22	25	41	2.21975e+09	584	58.7917	5.21143
P35908	Keratin, type II cytoskeletal 2 epidermal OS=Homo sapiens GN=KRT2 PE=1 SV=2 - [K22E_HUMAN]	120.629	54.15	6	21	31	39	1.86643e+09	639	65.3932	8.00146
P0DMV9	Heat shock 70 kDa protein 1B OS=Homo sapiens GN=HSPA1B PE=1 SV=1 - [HS71B_HUMAN]	99.6702	29.02	3	16	19	32	1.36862e+09	641	70.009	5.65576
P68366	Tubulin alpha-4A chain OS=Homo sapiens GN=TUBA4A PE=1 SV=1 - [TBA4A_HUMAN]	81.1886	33.04	3	3	11	25	1.153e+09	448	49.8924	5.05908
P05787	Keratin, type II cytoskeletal 8 OS=Homo sapiens GN=KRT8 PE=1 SV=7 - [K2C8_HUMAN]	74.6506	26.29	4	10	15	26	8.26307e+08	483	53.6711	5.59229
P60709	Actin, cytoplasmic 1 OS=Homo sapiens GN=ACTB PE=1 SV=1 - [ACTB_HUMAN]	65.4857	37.6	12	13	13	24	2.46513e+09	375	41.7097	5.47803
P35527	Keratin, type I cytoskeletal 9 OS=Homo sapiens GN=KRT9 PE=1 SV=3 - [K1C9_HUMAN]	64.708	30.66	1	14	14	20	9.47811e+08	623	62.0268	5.23682
P04259	Keratin, type II cytoskeletal 6B OS=Homo sapiens GN=KRT6B PE=1 SV=5 - [K2C6B_HUMAN]	54.5982	18.26	3	3	13	20	1.1787e+09	564	60.0303	8.00146
P02533	Keratin, type I cytoskeletal 14 OS=Homo sapiens GN=KRT14 PE=1 SV=4 - [K1C14_HUMAN]	53.4931	27.75	4	4	13	18	1.7677e+09	472	51.5294	5.16064
P13647	Keratin, type II cytoskeletal 5 OS=Homo sapiens GN=KRT5 PE=1 SV=3 - [K2C5_HUMAN]	50.4495	18.64	3	7	15	18	5.35617e+08	590	62.34	7.73779
P07437	Tubulin beta chain OS=Homo sapiens GN=TUBB PE=1 SV=2 - [TBB5_HUMAN]	45.3075	26.58	5	2	9	15	7.63434e+08	444	49.639	4.89404
P08779	Keratin, type I cytoskeletal 16 OS=Homo sapiens GN=KRT16 PE=1 SV=4 - [K1C16_HUMAN]	45.2078	24.31	4	3	12	16	1.7677e+09	473	51.2362	5.04639
Q00610	Clathrin heavy chain 1 OS=Homo sapiens GN=CLTC PE=1 SV=5 - [CLH1_HUMAN]	44.7558	10.09	2	14	14	15	1.70758e+08	1675	191.493	5.69385
P68371	Tubulin beta-4B chain OS=Homo sapiens GN=TUBB4B PE=1 SV=1 - [TBB4B_HUMAN]	39.6989	23.15	5	1	8	13	7.63434e+08	445	49.799	4.89404
P11142	Heat shock cognate 71 kDa protein OS=Homo sapiens GN=HSPA8 PE=1 SV=1 - [HSP7C_HUMAN]	39.1426	15.63	2	5	8	13	5.96614e+08	646	70.8542	5.51611
P21333	Filamin-A OS=Homo sapiens GN=FLNA PE=1 SV=4 - [FLNA_HUMAN]	37.419	5.59	2	11	12	12	1.07447e+08	2647	280.564	6.06201
P08727	Keratin, type I cytoskeletal 19 OS=Homo sapiens GN=KRT19 PE=1 SV=4 - [K1C19_HUMAN]	37.1948	21.25	3	4	10	15	1.51102e+09	400	44.0791	5.13525
Q9NVI7	ATPase family AAA domain-containing protein 3A OS=Homo sapiens GN=ATAD3A PE=1 SV=2 - [ATD3A_HUMAN]	36.8962	16.4	3	10	10	12	2.51112e+08	634	71.3247	8.98291
Q04721	Neurogenic locus notch homolog protein 2 OS=Homo sapiens GN=NOTCH2 PE=1 SV=3 - [NOTC2_HUMAN]	36.7891	0.73	1	1	1	24	57703189309	2471	265.226	5.13525
P05783	Keratin, type I cytoskeletal 18 OS=Homo sapiens GN=KRT18 PE=1 SV=2 - [K1C18_HUMAN]	36.6285	19.53	1	9	10	14	1.18064e+09	430	48.0285	5.45264
P02768	Serum albumin OS=Homo sapiens GN=ALB PE=1 SV=2 - [ALBU_HUMAN]	36.5321	24.63	1	14	14	15	3.05584e+08	609	69.3215	6.27783
Q13885	Tubulin beta-2A chain OS=Homo sapiens GN=TUBB2A PE=1 SV=1 - [TBB2A_HUMAN]	34.2208	19.55	5	1	7	11	3.9182e+08	445	49.875	4.89404
P61247	40S ribosomal protein S3a OS=Homo sapiens GN=RPS3A PE=1 SV=2 - [RS3A_HUMAN]	28.2044	34.09	1	8	8	11	1.99523e+08	264	29.9257	9.72998
Q13509	Tubulin beta-3 chain OS=Homo sapiens GN=TUBB3 PE=1 SV=2 - [TBB3_HUMAN]	27.9903	14.22	2	1	5	9	2.90019e+08	450	50.4003	4.93213
O00571	ATP-dependent RNA helicase DDX3X OS=Homo sapiens GN=DDX3X PE=1 SV=3 - [DDX3X_HUMAN]	27.1785	14.5	2	8	8	8	1.80694e+08	662	73.198	7.18115
Q06830	Peroxiredoxin-1 OS=Homo sapiens GN=PRDX1 PE=1 SV=1 - [PRDX1_HUMAN]	26.2116	35.18	1	5	7	10	6.53867e+08	199	22.0963	8.1333
P19012	Keratin, type I cytoskeletal 15 OS=Homo sapiens GN=KRT15 PE=1 SV=3 - [K1C15_HUMAN]	25.6712	9.87	4	1	6	10	9.52665e+08	456	49.1811	4.76709
P32119	Peroxiredoxin-2 OS=Homo sapiens GN=PRDX2 PE=1 SV=5 - [PRDX2_HUMAN]	23.8067	29.29	1	5	6	8	4.63413e+08	198	21.8782	5.97314
P08238	Heat shock protein HSP 90-beta OS=Homo sapiens GN=HSP90AB1 PE=1 SV=4 - [HS90B_HUMAN]	23.6293	10.91	6	4	7	8	2.79659e+08	724	83.2121	5.03369
P08670	Vimentin OS=Homo sapiens GN=VIM PE=1 SV=4 - [VIME_HUMAN]	22.0456	16.09	1	6	6	7	2.58248e+08	466	53.6191	5.12256
P62805	Histone H4 OS=Homo sapiens GN=HIST1H4A PE=1 SV=2 - [H4_HUMAN]	20.8058	43.69	1	6	6	7	5.16018e+08	103	11.3604	11.356
P68104	Elongation factor 1-alpha 1 OS=Homo sapiens GN=EEF1A1 PE=1 SV=1 - [EF1A1_HUMAN]	19.2785	14.07	3	6	6	7	2.16935e+08	462	50.1091	9.01221
P07900	Heat shock protein HSP 90-alpha OS=Homo sapiens GN=HSP90AA1 PE=1 SV=5 - [HS90A_HUMAN]	18.4698	7.65	4	2	5	6	275360767	732	84.6067	5.021
P60842	Eukaryotic initiation factor 4A-I OS=Homo sapiens GN=EIF4A1 PE=1 SV=1 - [IF4A1_HUMAN]	18.4411	14.78	3	4	4	6	3.57243e+08	406	46.1246	5.47803
P11940	Polyadenylate-binding protein 1 OS=Homo sapiens GN=PABPC1 PE=1 SV=2 - [PABP1_HUMAN]	18.4351	12.42	2	4	6	6	2.03862e+08	636	70.6259	9.49561
Q15365	Poly(rC)-binding protein 1 OS=Homo sapiens GN=PCBP1 PE=1 SV=2 - [PCBP1_HUMAN]	17.1625	20.79	1	5	6	6	1.99711e+08	356	37.4739	7.09326
P37802	Transgelin-2 OS=Homo sapiens GN=TAGLN2 PE=1 SV=3 - [TAGL2_HUMAN]	16.3892	18.59	1	4	4	7	9.33836e+07	199	22.3772	8.25049
Q92900	Regulator of nonsense transcripts 1 OS=Homo sapiens GN=UPF1 PE=1 SV=2 - [RENT1_HUMAN]	16.3139	6.2	2	6	6	6	8.94497e+07	1129	124.267	6.60986
P62701	40S ribosomal protein S4, X isoform OS=Homo sapiens GN=RPS4X PE=1 SV=2 - [RS4X_HUMAN]	16.0064	12.55	3	4	4	6	2.68988e+08	263	29.5791	10.1548
Q14152	Eukaryotic translation initiation factor 3 subunit A OS=Homo sapiens GN=EIF3A PE=1 SV=1 - [EIF3A_HUMAN]	15.6477	4.78	1	6	6	6	1.03919e+08	1382	166.468	6.78564
Q96PK6	RNA-binding protein 14 OS=Homo sapiens GN=RBM14 PE=1 SV=2 - [RBM14_HUMAN]	15.4395	8.07	1	5	5	5	1.5496e+08	669	69.4489	9.67139
P17844	Probable ATP-dependent RNA helicase DDX5 OS=Homo sapiens GN=DDX5 PE=1 SV=1 - [DDX5_HUMAN]	14.7312	8.79	1	2	5	5	1.07913e+08	614	69.1047	8.92432
P23588	Eukaryotic translation initiation factor 4B OS=Homo sapiens GN=EIF4B PE=1 SV=2 - [IF4B_HUMAN]	14.3501	9.98	1	5	5	5	2.11402e+08	611	69.1103	5.73193
O43707	Alpha-actinin-4 OS=Homo sapiens GN=ACTN4 PE=1 SV=2 - [ACTN4_HUMAN]	13.92	5.93	4	1	5	5	7.89425e+07	911	104.788	5.43994
P12814	Alpha-actinin-1 OS=Homo sapiens GN=ACTN1 PE=1 SV=2 - [ACTN1_HUMAN]	13.9182	6.05	3	1	5	5	7.89425e+07	892	102.993	5.41455
Q92841	Probable ATP-dependent RNA helicase DDX17 OS=Homo sapiens GN=DDX17 PE=1 SV=2 - [DDX17_HUMAN]	13.5285	7.27	1	2	5	5	1.07913e+08	729	80.222	8.26514
P04406	Glyceraldehyde-3-phosphate dehydrogenase OS=Homo sapiens GN=GAPDH PE=1 SV=3 - [G3P_HUMAN]	13.1307	12.84	1	3	3	4	141824203	335	36.0304	8.45557
P22314	Ubiquitin-like modifier-activating enzyme 1 OS=Homo sapiens GN=UBA1 PE=1 SV=3 - [UBA1_HUMAN]	13.095	3.31	1	3	3	4	5.94924e+07	1058	117.774	5.75732
Q9H0U4	Ras-related protein Rab-1B OS=Homo sapiens GN=RAB1B PE=1 SV=1 - [RAB1B_HUMAN]	12.9411	22.39	24	3	4	5	6.54753e+07	201	22.1572	5.73193
Q15366	Poly(rC)-binding protein 2 OS=Homo sapiens GN=PCBP2 PE=1 SV=1 - [PCBP2_HUMAN]	12.6554	17.81	2	4	5	5	2.09977e+08	365	38.5556	6.78564
P35579	Myosin-9 OS=Homo sapiens GN=MYH9 PE=1 SV=4 - [MYH9_HUMAN]	12.5784	2.04	1	3	3	4	4.45958e+07	1960	226.392	5.60498
P05141	ADP/ATP translocase 2 OS=Homo sapiens GN=SLC25A5 PE=1 SV=7 - [ADT2_HUMAN]	12.3728	19.46	4	6	6	6	3.45785e+08	298	32.8312	9.68604
P26641	Elongation factor 1-gamma OS=Homo sapiens GN=EEF1G PE=1 SV=3 - [EF1G_HUMAN]	11.7507	10.53	1	4	4	4	1.82528e+08	437	50.0871	6.66846
P13639	Elongation factor 2 OS=Homo sapiens GN=EEF2 PE=1 SV=4 - [EF2_HUMAN]	11.6694	6.41	2	4	4	4	1.72336e+08	858	95.277	6.82959
P49327	Fatty acid synthase OS=Homo sapiens GN=FASN PE=1 SV=3 - [FAS_HUMAN]	11.5819	2.35	1	4	4	4	2.38758e+07	2511	273.254	6.44287
O14828	Secretory carrier-associated membrane protein 3 OS=Homo sapiens GN=SCAMP3 PE=1 SV=3 - [SCAM3_HUMAN]	11.4693	9.8	1	2	2	3	2.58389e+07	347	38.2623	7.63525
Q99456	Keratin, type I cytoskeletal 12 OS=Homo sapiens GN=KRT12 PE=1 SV=1 - [K1C12_HUMAN]	11.3872	6.88	1	1	4	6	7.11837e+08	494	53.4784	4.77979
P61978	Heterogeneous nuclear ribonucleoprotein K OS=Homo sapiens GN=HNRNPK PE=1 SV=1 - [HNRPK_HUMAN]	11.2861	10.58	1	4	4	4	4.49916e+07	463	50.9444	5.5415
Q14247	Src substrate cortactin OS=Homo sapiens GN=CTTN PE=1 SV=2 - [SRC8_HUMAN]	11.1646	5.82	1	4	4	4	1.61568e+08	550	61.5485	5.40186
P08865	40S ribosomal protein SA OS=Homo sapiens GN=RPSA PE=1 SV=4 - [RSSA_HUMAN]	10.9598	10.51	1	3	3	3	7.27296e+07	295	32.8334	4.86865
P11021	78 kDa glucose-regulated protein OS=Homo sapiens GN=HSPA5 PE=1 SV=2 - [GRP78_HUMAN]	10.6015	6.42	1	2	3	3	1.49435e+08	654	72.2884	5.16064
P20073	Annexin A7 OS=Homo sapiens GN=ANXA7 PE=1 SV=3 - [ANXA7_HUMAN]	10.4913	9.02	1	4	4	4	7.04232e+07	488	52.7058	5.68115
P27635	60S ribosomal protein L10 OS=Homo sapiens GN=RPL10 PE=1 SV=4 - [RL10_HUMAN]	10.404	14.49	2	3	3	4	1.96088e+08	214	24.5879	10.0815
P06733	Alpha-enolase OS=Homo sapiens GN=ENO1 PE=1 SV=2 - [ENOA_HUMAN]	10.2647	9.22	3	3	3	4	1.12432e+08	434	47.1393	7.38623
P04083	Annexin A1 OS=Homo sapiens GN=ANXA1 PE=1 SV=2 - [ANXA1_HUMAN]	10.1078	12.43	1	4	4	4	3.44969e+07	346	38.69	7.02002
Q5T749	Keratinocyte proline-rich protein OS=Homo sapiens GN=KPRP PE=1 SV=1 - [KPRP_HUMAN]	9.97126	3.45	1	2	2	3	3.89211e+07	579	64.0932	8.26514
Q13310	Polyadenylate-binding protein 4 OS=Homo sapiens GN=PABPC4 PE=1 SV=1 - [PABP4_HUMAN]	9.71114	6.52	1	1	3	3	1.02288e+08	644	70.7381	9.26123
P49411	Elongation factor Tu, mitochondrial OS=Homo sapiens GN=TUFM PE=1 SV=2 - [EFTU_HUMAN]	9.57819	10.4	1	3	3	3	5.64986e+07	452	49.5102	7.60596
Q14694	Ubiquitin carboxyl-terminal hydrolase 10 OS=Homo sapiens GN=USP10 PE=1 SV=2 - [UBP10_HUMAN]	9.54919	4.39	1	3	3	3	5.20669e+07	798	87.0798	5.31299
P52597	Heterogeneous nuclear ribonucleoprotein F OS=Homo sapiens GN=HNRNPF PE=1 SV=3 - [HNRPF_HUMAN]	9.39071	6.51	3	2	2	3	1.48682e+08	415	45.6429	5.57959
P0C0S5	Histone H2A.Z OS=Homo sapiens GN=H2AFZ PE=1 SV=2 - [H2AZ_HUMAN]	9.33325	12.5	15	2	2	4	9.91367e+08	128	13.5446	10.5796
P04075	Fructose-bisphosphate aldolase A OS=Homo sapiens GN=ALDOA PE=1 SV=2 - [ALDOA_HUMAN]	9.30849	11.54	1	4	4	4	2.0689e+08	364	39.3953	8.08936
Q04637	Eukaryotic translation initiation factor 4 gamma 1 OS=Homo sapiens GN=EIF4G1 PE=1 SV=4 - [IF4G1_HUMAN]	9.26818	1.38	1	3	3	3	5.87604e+07	1599	175.382	5.32568
Q7RTS7	Keratin, type II cytoskeletal 74 OS=Homo sapiens GN=KRT74 PE=1 SV=2 - [K2C74_HUMAN]	9.17028	5.67	5	1	4	4	3.27193e+08	529	57.8296	7.7085
P31948	Stress-induced-phosphoprotein 1 OS=Homo sapiens GN=STIP1 PE=1 SV=1 - [STIP1_HUMAN]	8.96535	8.66	1	4	4	4	3.83553e+07	543	62.5994	6.80029
P62277	40S ribosomal protein S13 OS=Homo sapiens GN=RPS13 PE=1 SV=2 - [RS13_HUMAN]	8.90794	24.5	1	3	3	3	1.23031e+08	151	17.2117	10.5356
P18124	60S ribosomal protein L7 OS=Homo sapiens GN=RPL7 PE=1 SV=1 - [RL7_HUMAN]	8.88292	10.08	1	2	2	3	2.95402e+08	248	29.2072	10.6528
P07355	Annexin A2 OS=Homo sapiens GN=ANXA2 PE=1 SV=2 - [ANXA2_HUMAN]	8.86611	9.73	2	3	3	3	5.8721e+07	339	38.5798	7.75244
P12268	Inosine-5'-monophosphate dehydrogenase 2 OS=Homo sapiens GN=IMPDH2 PE=1 SV=2 - [IMDH2_HUMAN]	8.80685	7	2	3	3	3	4.65597e+07	514	55.7696	6.90283
Q06210	Glutamine--fructose-6-phosphate aminotransferase [isomerizing] 1 OS=Homo sapiens GN=GFPT1 PE=1 SV=3 - [GFPT1_HUMAN]	8.73012	5.87	2	3	3	3	3.44985e+07	699	78.7563	7.10791
Q8NC51	Plasminogen activator inhibitor 1 RNA-binding protein OS=Homo sapiens GN=SERBP1 PE=1 SV=2 - [PAIRB_HUMAN]	8.70953	8.58	1	3	3	3	4.41011e+07	408	44.9385	8.646
P63244	Receptor of activated protein C kinase 1 OS=Homo sapiens GN=RACK1 PE=1 SV=3 - [RACK1_HUMAN]	8.70615	9.46	1	3	3	3	1.24405e+08	317	35.0546	7.69385
Q13085	Acetyl-CoA carboxylase 1 OS=Homo sapiens GN=ACACA PE=1 SV=2 - [ACACA_HUMAN]	8.62816	1.66	2	3	3	3	2.18497e+07	2346	265.385	6.3667
P49368	T-complex protein 1 subunit gamma OS=Homo sapiens GN=CCT3 PE=1 SV=4 - [TCPG_HUMAN]	8.62269	6.06	1	3	3	3	5.2537e+07	545	60.4953	6.49365
Q15717	ELAV-like protein 1 OS=Homo sapiens GN=ELAVL1 PE=1 SV=2 - [ELAV1_HUMAN]	8.61845	9.51	3	3	3	3	4.88849e+07	326	36.0692	9.17334
P23396	40S ribosomal protein S3 OS=Homo sapiens GN=RPS3 PE=1 SV=2 - [RS3_HUMAN]	8.44946	14.4	1	3	3	3	2.33695e+08	243	26.6714	9.65674
P00338	L-lactate dehydrogenase A chain OS=Homo sapiens GN=LDHA PE=1 SV=2 - [LDHA_HUMAN]	8.42563	9.34	4	3	3	3	1.51113e+08	332	36.6654	8.26514
Q13162	Peroxiredoxin-4 OS=Homo sapiens GN=PRDX4 PE=1 SV=1 - [PRDX4_HUMAN]	8.34066	8.49	1	1	2	3	2.87283e+08	271	30.5208	6.29053
P32969	60S ribosomal protein L9 OS=Homo sapiens GN=RPL9 PE=1 SV=1 - [RL9_HUMAN]	8.29929	15.63	1	2	2	3	4.09463e+07	192	21.8498	9.94971
P55072	Transitional endoplasmic reticulum ATPase OS=Homo sapiens GN=VCP PE=1 SV=4 - [TERA_HUMAN]	8.28748	4.22	2	3	3	3	8.55376e+07	806	89.2657	5.26221
P14923	Junction plakoglobin OS=Homo sapiens GN=JUP PE=1 SV=3 - [PLAK_HUMAN]	8.22392	4.56	2	3	3	3	2.26935e+07	745	81.6927	6.13818
P61106	Ras-related protein Rab-14 OS=Homo sapiens GN=RAB14 PE=1 SV=4 - [RAB14_HUMAN]	8.10686	9.3	16	1	2	3	6.45502e+07	215	23.8819	6.21436
P62081	40S ribosomal protein S7 OS=Homo sapiens GN=RPS7 PE=1 SV=1 - [RS7_HUMAN]	8.02	18.56	1	3	3	3	4.94069e+07	194	22.1133	10.0962
P54136	Arginine--tRNA ligase, cytoplasmic OS=Homo sapiens GN=RARS PE=1 SV=2 - [SYRC_HUMAN]	7.83794	5	1	3	3	3	3.27197e+07	660	75.3309	6.68311
Q96I24	Far upstream element-binding protein 3 OS=Homo sapiens GN=FUBP3 PE=1 SV=2 - [FUBP3_HUMAN]	7.65067	5.07	2	3	3	3	5.51167e+07	572	61.6022	8.38232
Q13283	Ras GTPase-activating protein-binding protein 1 OS=Homo sapiens GN=G3BP1 PE=1 SV=1 - [G3BP1_HUMAN]	7.64617	7.08	1	3	3	3	6.07592e+07	466	52.1321	5.51611
P62269	40S ribosomal protein S18 OS=Homo sapiens GN=RPS18 PE=1 SV=3 - [RS18_HUMAN]	7.59569	18.42	1	3	3	3	9.33514e+07	152	17.7079	10.9897
P04843	Dolichyl-diphosphooligosaccharide--protein glycosyltransferase subunit 1 OS=Homo sapiens GN=RPN1 PE=1 SV=1 - [RPN1_HUMAN]	7.54306	5.27	1	2	2	2	6.29303e+07	607	68.5268	6.37939
P26599	Polypyrimidine tract-binding protein 1 OS=Homo sapiens GN=PTBP1 PE=1 SV=1 - [PTBP1_HUMAN]	7.48132	4.33	1	1	1	2	1.41027e+08	531	57.1856	9.17334
P62263	40S ribosomal protein S14 OS=Homo sapiens GN=RPS14 PE=1 SV=3 - [RS14_HUMAN]	7.44016	15.89	1	2	2	2	2.34306e+08	151	16.2625	10.0522
Q92499	ATP-dependent RNA helicase DDX1 OS=Homo sapiens GN=DDX1 PE=1 SV=2 - [DDX1_HUMAN]	7.33018	3.92	1	3	3	3	8.31481e+07	740	82.3798	7.2251
P29692	Elongation factor 1-delta OS=Homo sapiens GN=EEF1D PE=1 SV=5 - [EF1D_HUMAN]	7.1075	18.86	1	3	3	3	1.51018e+08	281	31.1028	5.0083
Q8N1N4	Keratin, type II cytoskeletal 78 OS=Homo sapiens GN=KRT78 PE=1 SV=2 - [K2C78_HUMAN]	7.00801	4.04	1	2	3	3	2.81258e+08	520	56.8305	6.02393
P26373	60S ribosomal protein L13 OS=Homo sapiens GN=RPL13 PE=1 SV=4 - [RL13_HUMAN]	6.93823	12.32	1	2	2	2	5.53173e+07	211	24.2465	11.6489
Q86YZ3	Hornerin OS=Homo sapiens GN=HRNR PE=1 SV=2 - [HORN_HUMAN]	6.61372	1.68	1	1	1	2	3.36238e+07	2850	282.228	10.0376
Q15637	Splicing factor 1 OS=Homo sapiens GN=SF1 PE=1 SV=4 - [SF01_HUMAN]	6.57823	3.76	1	2	2	2	5.334e+07	639	68.2859	8.98291
P52272	Heterogeneous nuclear ribonucleoprotein M OS=Homo sapiens GN=HNRNPM PE=1 SV=3 - [HNRPM_HUMAN]	6.37433	4.11	1	3	3	3	4.70481e+07	730	77.4643	8.70459
P27816	Microtubule-associated protein 4 OS=Homo sapiens GN=MAP4 PE=1 SV=3 - [MAP4_HUMAN]	6.29912	2.08	1	2	2	2	2.51341e+07	1152	120.93	5.42725
Q14974	Importin subunit beta-1 OS=Homo sapiens GN=KPNB1 PE=1 SV=2 - [IMB1_HUMAN]	6.24801	3.08	1	2	2	3	7.61136e+07	876	97.108	4.77979
P09874	Poly [ADP-ribose] polymerase 1 OS=Homo sapiens GN=PARP1 PE=1 SV=4 - [PARP1_HUMAN]	6.22482	2.27	1	2	2	2	4.48215e+07	1014	113.012	8.88037
P25705	ATP synthase subunit alpha, mitochondrial OS=Homo sapiens GN=ATP5A1 PE=1 SV=1 - [ATPA_HUMAN]	6.08881	4.7	1	2	2	2	4.36692e+07	553	59.7136	9.12939
Q15436	Protein transport protein Sec23A OS=Homo sapiens GN=SEC23A PE=1 SV=2 - [SC23A_HUMAN]	6.03869	3.14	1	1	2	2	3.96127e+07	765	86.1053	7.07861
Q9BSJ8	Extended synaptotagmin-1 OS=Homo sapiens GN=ESYT1 PE=1 SV=1 - [ESYT1_HUMAN]	6.0229	1.99	1	2	2	2	7.72669e+07	1104	122.78	5.8335
Q14157	Ubiquitin-associated protein 2-like OS=Homo sapiens GN=UBAP2L PE=1 SV=2 - [UBP2L_HUMAN]	6.00498	1.84	1	2	2	2	4.8099e+07	1087	114.465	7.10791
Q92945	Far upstream element-binding protein 2 OS=Homo sapiens GN=KHSRP PE=1 SV=4 - [FUBP2_HUMAN]	5.89148	2.95	1	2	2	2	1.25972e+08	711	73.07	7.29834
P56192	Methionine--tRNA ligase, cytoplasmic OS=Homo sapiens GN=MARS PE=1 SV=2 - [SYMC_HUMAN]	5.88605	2.56	1	2	2	2	3.84712e+07	900	101.052	6.16357
P22102	Trifunctional purine biosynthetic protein adenosine-3 OS=Homo sapiens GN=GART PE=1 SV=1 - [PUR2_HUMAN]	5.84798	1.98	1	2	2	2	5.72292e+07	1010	107.699	6.69775
Q86UK7	E3 ubiquitin-protein ligase ZNF598 OS=Homo sapiens GN=ZNF598 PE=1 SV=1 - [ZN598_HUMAN]	5.72328	2.32	1	2	2	2	1.90133e+07	904	98.5752	8.39697
P50995	Annexin A11 OS=Homo sapiens GN=ANXA11 PE=1 SV=1 - [ANX11_HUMAN]	5.65668	4.36	1	2	2	2	51074926	505	54.3551	7.6499
P07741	Adenine phosphoribosyltransferase OS=Homo sapiens GN=APRT PE=1 SV=2 - [APT_HUMAN]	5.51803	11.67	1	2	2	2	9.77612e+07	180	19.5954	6.02393
O60361	Putative nucleoside diphosphate kinase OS=Homo sapiens GN=NME2P1 PE=5 SV=1 - [NDK8_HUMAN]	5.42834	18.98	3	2	2	2	4.51079e+07	137	15.519	8.57275
Q96RQ3	Methylcrotonoyl-CoA carboxylase subunit alpha, mitochondrial OS=Homo sapiens GN=MCCC1 PE=1 SV=3 - [MCCA_HUMAN]	5.40368	2.07	1	2	2	2	6.01919e+07	725	80.4219	7.78174
O60814	Histone H2B type 1-K OS=Homo sapiens GN=HIST1H2BK PE=1 SV=3 - [H2B1K_HUMAN]	5.35255	19.05	15	2	2	2	4.25656e+08	126	13.8816	10.3159
P26639	Threonine--tRNA ligase, cytoplasmic OS=Homo sapiens GN=TARS PE=1 SV=3 - [SYTC_HUMAN]	5.13284	4.29	1	3	3	3	5.89475e+07	723	83.3819	6.66846
Q9Y265	RuvB-like 1 OS=Homo sapiens GN=RUVBL1 PE=1 SV=1 - [RUVB1_HUMAN]	5.11965	6.14	1	2	2	2	4.2331e+07	456	50.1963	6.41748
P0CG48	Polyubiquitin-C OS=Homo sapiens GN=UBC PE=1 SV=3 - [UBC_HUMAN]	5.08633	32.85	4	2	2	2	9.27755e+07	685	76.9915	7.66455
O95793	Double-stranded RNA-binding protein Staufen homolog 1 OS=Homo sapiens GN=STAU1 PE=1 SV=2 - [STAU1_HUMAN]	5.07569	3.29	1	2	2	2	4.04436e+07	577	63.1428	9.43701
Q14315	Filamin-C OS=Homo sapiens GN=FLNC PE=1 SV=3 - [FLNC_HUMAN]	4.96984	0.62	2	1	2	2	6.00063e+07	2725	290.841	5.97314
Q9Y230	RuvB-like 2 OS=Homo sapiens GN=RUVBL2 PE=1 SV=3 - [RUVB2_HUMAN]	4.96619	4.54	1	2	2	2	3.25576e+07	463	51.1246	5.64307
P62826	GTP-binding nuclear protein Ran OS=Homo sapiens GN=RAN PE=1 SV=3 - [RAN_HUMAN]	4.96475	11.57	1	2	2	2	1.12083e+08	216	24.4076	7.48877
P17812	CTP synthase 1 OS=Homo sapiens GN=CTPS1 PE=1 SV=2 - [PYRG1_HUMAN]	4.92091	4.74	1	2	2	2	2.96144e+07	591	66.648	6.45557
P07737	Profilin-1 OS=Homo sapiens GN=PFN1 PE=1 SV=2 - [PROF1_HUMAN]	4.90723	12.86	1	2	2	2	36129671	140	15.0446	8.26514
Q7L576	Cytoplasmic FMR1-interacting protein 1 OS=Homo sapiens GN=CYFIP1 PE=1 SV=1 - [CYFP1_HUMAN]	4.88677	1.44	2	2	2	2	7.13517e+07	1253	145.089	6.90283
Q15437	Protein transport protein Sec23B OS=Homo sapiens GN=SEC23B PE=1 SV=2 - [SC23B_HUMAN]	4.87859	3.13	1	1	2	2	7.40647e+06	767	86.4235	6.88818
P46781	40S ribosomal protein S9 OS=Homo sapiens GN=RPS9 PE=1 SV=3 - [RS9_HUMAN]	4.86421	10.31	1	2	2	2	1.58467e+08	194	22.5776	10.6528
Q9Y262	Eukaryotic translation initiation factor 3 subunit L OS=Homo sapiens GN=EIF3L PE=1 SV=1 - [EIF3L_HUMAN]	4.8398	4.08	1	2	2	2	46086204	564	66.6844	6.34131
Q01082	Spectrin beta chain, non-erythrocytic 1 OS=Homo sapiens GN=SPTBN1 PE=1 SV=2 - [SPTB2_HUMAN]	4.80108	0.8	1	2	2	2	3.03956e+07	2364	274.439	5.56689
Q71RC2	La-related protein 4 OS=Homo sapiens GN=LARP4 PE=1 SV=3 - [LARP4_HUMAN]	4.76892	3.45	1	2	2	2	1.24681e+07	724	80.5458	6.60986
P17987	T-complex protein 1 subunit alpha OS=Homo sapiens GN=TCP1 PE=1 SV=1 - [TCPA_HUMAN]	4.76831	3.24	1	2	2	2	6.48169e+07	556	60.3056	6.11279
P33316	Deoxyuridine 5'-triphosphate nucleotidohydrolase, mitochondrial OS=Homo sapiens GN=DUT PE=1 SV=4 - [DUT_HUMAN]	4.69281	7.14	1	2	2	2	3.65624e+07	252	26.5466	9.36377
O43175	D-3-phosphoglycerate dehydrogenase OS=Homo sapiens GN=PHGDH PE=1 SV=4 - [SERA_HUMAN]	4.66603	4.32	1	2	2	2	1.28464e+08	533	56.6144	6.7124
Q9UJU6	Drebrin-like protein OS=Homo sapiens GN=DBNL PE=1 SV=1 - [DBNL_HUMAN]	4.66084	5.12	1	2	2	2	2.03716e+07	430	48.1776	5.04639
P46779	60S ribosomal protein L28 OS=Homo sapiens GN=RPL28 PE=1 SV=3 - [RL28_HUMAN]	4.60988	5.84	1	1	1	2	5.82239e+07	137	15.7377	12.0151
P08133	Annexin A6 OS=Homo sapiens GN=ANXA6 PE=1 SV=3 - [ANXA6_HUMAN]	4.58972	2.97	1	2	2	2	2.92337e+07	673	75.8256	5.60498
P14618	Pyruvate kinase PKM OS=Homo sapiens GN=PKM PE=1 SV=4 - [KPYM_HUMAN]	4.58096	3.58	1	2	2	2	5.42036e+08	531	57.9	7.84033
P27348	14-3-3 protein theta OS=Homo sapiens GN=YWHAQ PE=1 SV=1 - [1433T_HUMAN]	4.48278	8.98	7	2	2	2	5.36774e+07	245	27.7468	4.77979
P58107	Epiplakin OS=Homo sapiens GN=EPPK1 PE=1 SV=2 - [EPIPL_HUMAN]	4.439	3.22	2	2	2	2	5.19728e+07	5090	555.279	5.60498
P15880	40S ribosomal protein S2 OS=Homo sapiens GN=RPS2 PE=1 SV=2 - [RS2_HUMAN]	4.43772	7.51	1	2	2	2	6.82872e+07	293	31.3046	10.2427
Q92734	Protein TFG OS=Homo sapiens GN=TFG PE=1 SV=2 - [TFG_HUMAN]	4.4105	3.75	2	2	2	2	79354173	400	43.4212	5.09717
A5YKK6	CCR4-NOT transcription complex subunit 1 OS=Homo sapiens GN=CNOT1 PE=1 SV=2 - [CNOT1_HUMAN]	4.28666	0.72	1	2	2	2	27826644	2376	266.768	7.10791
P35749	Myosin-11 OS=Homo sapiens GN=MYH11 PE=1 SV=3 - [MYH11_HUMAN]	4.27988	0.86	2	2	2	2	2.54066e+07	1972	227.199	5.50342
P06239	Tyrosine-protein kinase Lck OS=Homo sapiens GN=LCK PE=1 SV=6 - [LCK_HUMAN]	4.27844	3.54	29	2	2	2	5.43381e+07	509	57.9639	5.36377
P47897	Glutamine--tRNA ligase OS=Homo sapiens GN=QARS PE=1 SV=1 - [SYQ_HUMAN]	4.26585	2.32	1	2	2	2	2.73976e+07	775	87.7429	7.15186
Q14444	Caprin-1 OS=Homo sapiens GN=CAPRIN1 PE=1 SV=2 - [CAPR1_HUMAN]	4.25357	2.68	1	2	2	2	2.17059e+07	709	78.318	5.24951
P15311	Ezrin OS=Homo sapiens GN=EZR PE=1 SV=4 - [EZRI_HUMAN]	4.2519	3.07	4	2	2	2	58958367	586	69.3697	6.26514
P41252	Isoleucine--tRNA ligase, cytoplasmic OS=Homo sapiens GN=IARS PE=1 SV=2 - [SYIC_HUMAN]	4.23381	1.27	1	2	2	2	3.86356e+07	1262	144.406	6.15088
Q8N573	Oxidation resistance protein 1 OS=Homo sapiens GN=OXR1 PE=1 SV=2 - [OXR1_HUMAN]	4.12177	1.6	1	1	1	1	2.37036e+06	874	97.9094	5.46533
P61513	60S ribosomal protein L37a OS=Homo sapiens GN=RPL37A PE=1 SV=2 - [RL37A_HUMAN]	4.01651	18.48	2	2	2	2	2.91331e+07	92	10.2685	10.4331
P40429	60S ribosomal protein L13a OS=Homo sapiens GN=RPL13A PE=1 SV=2 - [RL13A_HUMAN]	3.94112	7.39	2	2	2	2	96274603	203	23.5624	10.9312
P35268	60S ribosomal protein L22 OS=Homo sapiens GN=RPL22 PE=1 SV=2 - [RL22_HUMAN]	3.90808	10.16	1	1	1	1	1.39885e+08	128	14.7778	9.18799
P26640	Valine--tRNA ligase OS=Homo sapiens GN=VARS PE=1 SV=4 - [SYVC_HUMAN]	3.89724	1.42	1	2	2	2	1.58039e+07	1264	140.387	7.59131
Q13155	Aminoacyl tRNA synthase complex-interacting multifunctional protein 2 OS=Homo sapiens GN=AIMP2 PE=1 SV=2 - [AIMP2_HUMAN]	3.84007	6.56	1	2	2	2	1.96696e+07	320	35.3263	8.22119
P60866	40S ribosomal protein S20 OS=Homo sapiens GN=RPS20 PE=1 SV=1 - [RS20_HUMAN]	3.79672	9.24	1	1	1	1	8.00745e+07	119	13.3643	9.93506
O00151	PDZ and LIM domain protein 1 OS=Homo sapiens GN=PDLIM1 PE=1 SV=4 - [PDLI1_HUMAN]	3.64863	4.86	1	1	1	1		329	36.049	7.02002
Q15334	Lethal(2) giant larvae protein homolog 1 OS=Homo sapiens GN=LLGL1 PE=1 SV=3 - [L2GL1_HUMAN]	3.6464	1.13	1	1	1	1	3.12504e+07	1064	115.346	6.29053
P33993	DNA replication licensing factor MCM7 OS=Homo sapiens GN=MCM7 PE=1 SV=4 - [MCM7_HUMAN]	3.63444	1.81	1	1	1	1	3.58545e+07	719	81.2566	6.45557
Q8IVM0	Coiled-coil domain-containing protein 50 OS=Homo sapiens GN=CCDC50 PE=1 SV=1 - [CCD50_HUMAN]	3.60987	3.92	1	1	1	1	3.38203e+07	306	35.8	6.65381
P61019	Ras-related protein Rab-2A OS=Homo sapiens GN=RAB2A PE=1 SV=1 - [RAB2A_HUMAN]	3.54859	6.13	2	1	1	1	22346703	212	23.5308	6.53662
Q9ULV4	Coronin-1C OS=Homo sapiens GN=CORO1C PE=1 SV=1 - [COR1C_HUMAN]	3.53705	3.38	1	1	1	1	3.07286e+07	474	53.2151	7.07861
Q9H0D6	5'-3' exoribonuclease 2 OS=Homo sapiens GN=XRN2 PE=1 SV=1 - [XRN2_HUMAN]	3.49415	1.26	1	1	1	1	1.77319e+07	950	108.513	7.47412
Q9Y6W5	Wiskott-Aldrich syndrome protein family member 2 OS=Homo sapiens GN=WASF2 PE=1 SV=3 - [WASF2_HUMAN]	3.48739	2.61	1	1	1	1	2.57855e+07	498	54.2504	5.52881
P13861	cAMP-dependent protein kinase type II-alpha regulatory subunit OS=Homo sapiens GN=PRKAR2A PE=1 SV=2 - [KAP2_HUMAN]	3.48372	2.97	1	1	1	1	8.63411e+07	404	45.49	5.07178
Q02543	60S ribosomal protein L18a OS=Homo sapiens GN=RPL18A PE=1 SV=2 - [RL18A_HUMAN]	3.47653	7.39	1	1	1	1	1.14093e+08	176	20.7489	10.7114
P04637	Cellular tumor antigen p53 OS=Homo sapiens GN=TP53 PE=1 SV=4 - [P53_HUMAN]	3.47353	4.83	1	1	1	1	16429692	393	43.6254	6.78564
Q96P47	Arf-GAP with GTPase, ANK repeat and PH domain-containing protein 3 OS=Homo sapiens GN=AGAP3 PE=1 SV=2 - [AGAP3_HUMAN]	3.47147	1.37	1	1	1	1	2.73753e+07	875	94.9853	7.97217
Q6ZVX7	F-box only protein 50 OS=Homo sapiens GN=NCCRP1 PE=1 SV=1 - [FBX50_HUMAN]	3.44659	4	1	1	1	1	1.17742e+07	275	30.8279	6.62451
P57088	Transmembrane protein 33 OS=Homo sapiens GN=TMEM33 PE=1 SV=2 - [TMM33_HUMAN]	3.43555	4.86	1	1	1	1	4.6953e+07	247	27.9598	9.70068
O15371	Eukaryotic translation initiation factor 3 subunit D OS=Homo sapiens GN=EIF3D PE=1 SV=1 - [EIF3D_HUMAN]	3.42515	2.55	1	1	1	1	8.68149e+07	548	63.9324	6.04932
P50454	Serpin H1 OS=Homo sapiens GN=SERPINH1 PE=1 SV=2 - [SERPH_HUMAN]	3.42286	3.59	1	1	1	1	2.56617e+07	418	46.4112	8.68994
P63173	60S ribosomal protein L38 OS=Homo sapiens GN=RPL38 PE=1 SV=2 - [RL38_HUMAN]	3.4189	18.57	1	1	1	1	1.02267e+08	70	8.21273	10.0962
P39748	Flap endonuclease 1 OS=Homo sapiens GN=FEN1 PE=1 SV=1 - [FEN1_HUMAN]	3.36073	2.89	1	1	1	1	4.42997e+07	380	42.5661	8.6167
P51116	Fragile X mental retardation syndrome-related protein 2 OS=Homo sapiens GN=FXR2 PE=1 SV=2 - [FXR2_HUMAN]	3.30634	2.08	1	1	1	1	1.9589e+07	673	74.178	6.22705
P55884	Eukaryotic translation initiation factor 3 subunit B OS=Homo sapiens GN=EIF3B PE=1 SV=3 - [EIF3B_HUMAN]	3.29751	1.72	1	1	1	1	1.85589e+07	814	92.4238	4.99561
P46063	ATP-dependent DNA helicase Q1 OS=Homo sapiens GN=RECQL PE=1 SV=3 - [RECQ1_HUMAN]	3.28134	1.69	1	1	1	1	61054324	649	73.41	7.88428
P51148	Ras-related protein Rab-5C OS=Homo sapiens GN=RAB5C PE=1 SV=2 - [RAB5C_HUMAN]	3.28102	5.56	1	1	1	1	3.71951e+07	216	23.4678	8.41162
Q9UN86	Ras GTPase-activating protein-binding protein 2 OS=Homo sapiens GN=G3BP2 PE=1 SV=2 - [G3BP2_HUMAN]	3.27203	2.7	1	1	1	1	1.29852e+08	482	54.0878	5.5542
P62714	Serine/threonine-protein phosphatase 2A catalytic subunit beta isoform OS=Homo sapiens GN=PPP2CB PE=1 SV=1 - [PP2AB_HUMAN]	3.27162	8.09	2	1	1	1	2.45083e+07	309	35.5523	5.42725
Q16891	MICOS complex subunit MIC60 OS=Homo sapiens GN=IMMT PE=1 SV=1 - [MIC60_HUMAN]	3.25236	1.32	1	1	1	1	4.09199e+07	758	83.6264	6.48096
P53396	ATP-citrate synthase OS=Homo sapiens GN=ACLY PE=1 SV=3 - [ACLY_HUMAN]	3.18125	1.36	1	1	1	1	14651098	1101	120.762	7.32764
Q13131	5'-AMP-activated protein kinase catalytic subunit alpha-1 OS=Homo sapiens GN=PRKAA1 PE=1 SV=4 - [AAPK1_HUMAN]	3.18095	1.79	1	1	1	1	5.29299e+07	559	63.9686	8.11865
O00541	Pescadillo homolog OS=Homo sapiens GN=PES1 PE=1 SV=1 - [PESC_HUMAN]	3.17915	3.06	1	1	1	1	4.60775e+07	588	67.96	7.32764
O95817	BAG family molecular chaperone regulator 3 OS=Homo sapiens GN=BAG3 PE=1 SV=3 - [BAG3_HUMAN]	3.16696	2.09	1	1	1	1	2.56088e+07	575	61.5569	6.94678
P55209	Nucleosome assembly protein 1-like 1 OS=Homo sapiens GN=NAP1L1 PE=1 SV=1 - [NP1L1_HUMAN]	3.16304	4.35	1	1	1	1	3.07925e+07	391	45.3459	4.4624
P22234	Multifunctional protein ADE2 OS=Homo sapiens GN=PAICS PE=1 SV=3 - [PUR6_HUMAN]	3.15621	3.06	1	1	1	1	5.59779e+07	425	47.0491	7.2251
P12273	Prolactin-inducible protein OS=Homo sapiens GN=PIP PE=1 SV=1 - [PIP_HUMAN]	3.14392	8.22	1	1	1	1	1.64865e+07	146	16.5618	8.04541
P50991	T-complex protein 1 subunit delta OS=Homo sapiens GN=CCT4 PE=1 SV=4 - [TCPD_HUMAN]	3.14331	4.45	1	2	2	2	77172924	539	57.8878	7.82568
Q15120	[Pyruvate dehydrogenase (acetyl-transferring)] kinase isozyme 3, mitochondrial OS=Homo sapiens GN=PDK3 PE=1 SV=1 - [PDK3_HUMAN]	3.12937	3.69	1	1	1	1	28449236	406	46.9091	8.36768
P06576	ATP synthase subunit beta, mitochondrial OS=Homo sapiens GN=ATP5B PE=1 SV=3 - [ATPB_HUMAN]	3.1196	2.46	1	1	1	1	2.15447e+07	529	56.5246	5.40186
P22695	Cytochrome b-c1 complex subunit 2, mitochondrial OS=Homo sapiens GN=UQCRC2 PE=1 SV=3 - [QCR2_HUMAN]	3.11693	3.09	1	1	1	1	2.61754e+07	453	48.4129	8.63135
P13489	Ribonuclease inhibitor OS=Homo sapiens GN=RNH1 PE=1 SV=2 - [RINI_HUMAN]	3.11524	2.39	1	1	1	1		461	49.9411	4.81787
P62847	40S ribosomal protein S24 OS=Homo sapiens GN=RPS24 PE=1 SV=1 - [RS24_HUMAN]	3.11027	9.02	1	1	1	1	37442352	133	15.4134	10.7847
P48643	T-complex protein 1 subunit epsilon OS=Homo sapiens GN=CCT5 PE=1 SV=1 - [TCPE_HUMAN]	3.09023	1.85	1	1	1	1	80884969	541	59.6328	5.65576
Q16658	Fascin OS=Homo sapiens GN=FSCN1 PE=1 SV=3 - [FSCN1_HUMAN]	3.05933	3.25	1	1	1	1	3.28006e+07	493	54.4961	7.23975
P62633	Cellular nucleic acid-binding protein OS=Homo sapiens GN=CNBP PE=1 SV=1 - [CNBP_HUMAN]	3.05717	8.47	1	1	1	1	20574817	177	19.4496	7.7085
P18206	Vinculin OS=Homo sapiens GN=VCL PE=1 SV=4 - [VINC_HUMAN]	3.04002	0.97	1	1	1	1	5.99751e+07	1134	123.722	5.65576
Q9Y5A9	YTH domain-containing family protein 2 OS=Homo sapiens GN=YTHDF2 PE=1 SV=2 - [YTHD2_HUMAN]	3.03645	2.25	1	1	1	1	5.91487e+07	579	62.2957	8.79248
Q02790	Peptidyl-prolyl cis-trans isomerase FKBP4 OS=Homo sapiens GN=FKBP4 PE=1 SV=3 - [FKBP4_HUMAN]	3.00205	1.96	1	1	1	1	2.84958e+07	459	51.7721	5.42725
O00148	ATP-dependent RNA helicase DDX39A OS=Homo sapiens GN=DDX39A PE=1 SV=2 - [DX39A_HUMAN]	3.00168	2.34	2	1	1	1	1.24419e+08	427	49.098	5.68115
Q16543	Hsp90 co-chaperone Cdc37 OS=Homo sapiens GN=CDC37 PE=1 SV=1 - [CDC37_HUMAN]	2.98229	2.38	1	1	1	1	2.16062e+07	378	44.44	5.24951
Q96HS1	Serine/threonine-protein phosphatase PGAM5, mitochondrial OS=Homo sapiens GN=PGAM5 PE=1 SV=2 - [PGAM5_HUMAN]	2.94119	3.46	1	1	1	1	101922509	289	31.9846	8.67529
P46783	40S ribosomal protein S10 OS=Homo sapiens GN=RPS10 PE=1 SV=1 - [RS10_HUMAN]	2.93417	9.09	1	1	1	1	2.89506e+07	165	18.8859	10.1548
Q8WWM7	Ataxin-2-like protein OS=Homo sapiens GN=ATXN2L PE=1 SV=2 - [ATX2L_HUMAN]	2.93056	0.84	1	1	1	1	7.22811e+07	1075	113.304	8.5874
P39656	Dolichyl-diphosphooligosaccharide--protein glycosyltransferase 48 kDa subunit OS=Homo sapiens GN=DDOST PE=1 SV=4 - [OST48_HUMAN]	2.92161	2.41	1	1	1	1	3.70982e+07	456	50.769	6.55127
Q86X55	Histone-arginine methyltransferase CARM1 OS=Homo sapiens GN=CARM1 PE=1 SV=3 - [CARM1_HUMAN]	2.90502	2.14	1	1	1	1	59036426	608	65.8114	6.72705
P62913	60S ribosomal protein L11 OS=Homo sapiens GN=RPL11 PE=1 SV=2 - [RL11_HUMAN]	2.8948	7.87	1	1	1	1	6.6037e+07	178	20.2396	9.59814
P30041	Peroxiredoxin-6 OS=Homo sapiens GN=PRDX6 PE=1 SV=3 - [PRDX6_HUMAN]	2.88276	4.02	1	1	1	1	58864072	224	25.0192	6.37939
P67936	Tropomyosin alpha-4 chain OS=Homo sapiens GN=TPM4 PE=1 SV=3 - [TPM4_HUMAN]	2.87469	5.65	4	1	1	1	4.0036e+07	248	28.5045	4.69092
P62195	26S proteasome regulatory subunit 8 OS=Homo sapiens GN=PSMC5 PE=1 SV=1 - [PRS8_HUMAN]	2.86933	3.2	1	1	1	1	2.21123e+07	406	45.5971	7.54736
P50990	T-complex protein 1 subunit theta OS=Homo sapiens GN=CCT8 PE=1 SV=4 - [TCPQ_HUMAN]	2.83816	2.19	1	1	1	1	3.02206e+07	548	59.5825	5.60498
P62318	Small nuclear ribonucleoprotein Sm D3 OS=Homo sapiens GN=SNRPD3 PE=1 SV=1 - [SMD3_HUMAN]	2.81854	7.94	1	1	1	1	7.5529e+07	126	13.9073	10.3159
P50402	Emerin OS=Homo sapiens GN=EMD PE=1 SV=1 - [EMD_HUMAN]	2.79859	3.94	1	1	1	1	77419024	254	28.9759	5.50342
Q9NYJ8	TGF-beta-activated kinase 1 and MAP3K7-binding protein 2 OS=Homo sapiens GN=TAB2 PE=1 SV=1 - [TAB2_HUMAN]	2.78586	1.59	1	1	1	1	2.27904e+07	693	76.4466	8.54346
P14678	Small nuclear ribonucleoprotein-associated proteins B and B' OS=Homo sapiens GN=SNRPB PE=1 SV=2 - [RSMB_HUMAN]	2.77261	3.33	2	1	1	1	1.02332e+08	240	24.5937	11.1948
P11586	C-1-tetrahydrofolate synthase, cytoplasmic OS=Homo sapiens GN=MTHFD1 PE=1 SV=3 - [C1TC_HUMAN]	2.76485	1.18	1	1	1	1	2.64457e+07	935	101.495	7.29834
P62495	Eukaryotic peptide chain release factor subunit 1 OS=Homo sapiens GN=ETF1 PE=1 SV=3 - [ERF1_HUMAN]	2.74875	2.97	1	1	1	1	26748977	437	49.0002	5.70654
Q6NXT2	Histone H3.3C OS=Homo sapiens GN=H3F3C PE=1 SV=3 - [H3C_HUMAN]	2.74295	6.67	5	1	1	1	1.09354e+09	135	15.2044	11.1069
O00273	DNA fragmentation factor subunit alpha OS=Homo sapiens GN=DFFA PE=1 SV=1 - [DFFA_HUMAN]	2.74196	5.14	1	1	1	1	2.17953e+07	331	36.4995	4.79248
O95453	Poly(A)-specific ribonuclease PARN OS=Homo sapiens GN=PARN PE=1 SV=1 - [PARN_HUMAN]	2.73649	1.56	1	1	1	1	5.8681e+06	639	73.4048	6.20166
P53621	Coatomer subunit alpha OS=Homo sapiens GN=COPA PE=1 SV=2 - [COPA_HUMAN]	2.73502	0.82	1	1	1	1	2.03618e+07	1224	138.258	7.66455
P04792	Heat shock protein beta-1 OS=Homo sapiens GN=HSPB1 PE=1 SV=2 - [HSPB1_HUMAN]	2.7339	4.88	1	1	1	1	7.75624e+07	205	22.7685	6.40479
Q7Z2W4	Zinc finger CCCH-type antiviral protein 1 OS=Homo sapiens GN=ZC3HAV1 PE=1 SV=3 - [ZCCHV_HUMAN]	2.73059	1.66	1	1	1	1	11456140	902	101.367	8.39697
Q9BYJ9	YTH domain-containing family protein 1 OS=Homo sapiens GN=YTHDF1 PE=1 SV=1 - [YTHD1_HUMAN]	2.72934	2.33	2	1	1	1	4.83378e+07	559	60.8358	8.79248
Q9HCE1	Putative helicase MOV-10 OS=Homo sapiens GN=MOV10 PE=1 SV=2 - [MOV10_HUMAN]	2.726	1.1	1	1	1	1	1.65452e+07	1003	113.599	8.82178
P11908	Ribose-phosphate pyrophosphokinase 2 OS=Homo sapiens GN=PRPS2 PE=1 SV=2 - [PRPS2_HUMAN]	2.71648	5.35	3	1	1	1	40911155	318	34.747	6.60986
Q92997	Segment polarity protein dishevelled homolog DVL-3 OS=Homo sapiens GN=DVL3 PE=1 SV=2 - [DVL3_HUMAN]	2.71633	1.68	2	1	1	1	6.91398e+06	716	78.0059	6.65381
Q9BQ04	RNA-binding protein 4B OS=Homo sapiens GN=RBM4B PE=1 SV=1 - [RBM4B_HUMAN]	2.70962	2.51	2	1	1	1	3.98848e+07	359	40.1244	6.7417
O94905	Erlin-2 OS=Homo sapiens GN=ERLIN2 PE=1 SV=1 - [ERLN2_HUMAN]	2.70844	3.54	2	1	1	1	2.27348e+07	339	37.8155	5.61768
P12277	Creatine kinase B-type OS=Homo sapiens GN=CKB PE=1 SV=1 - [KCRB_HUMAN]	2.68824	2.89	1	1	1	1	5.3871e+07	381	42.6173	5.59229
O00170	AH receptor-interacting protein OS=Homo sapiens GN=AIP PE=1 SV=2 - [AIP_HUMAN]	2.67979	4.24	1	1	1	1	1.71753e+07	330	37.6121	6.29053
P57678	Gem-associated protein 4 OS=Homo sapiens GN=GEMIN4 PE=1 SV=2 - [GEMI4_HUMAN]	2.67666	1.23	1	1	1	1	24128322	1058	119.96	6.03662
O14974	Protein phosphatase 1 regulatory subunit 12A OS=Homo sapiens GN=PPP1R12A PE=1 SV=1 - [MYPT1_HUMAN]	2.66847	0.97	1	1	1	1	56871731	1030	115.211	5.40186
O60271	C-Jun-amino-terminal kinase-interacting protein 4 OS=Homo sapiens GN=SPAG9 PE=1 SV=4 - [JIP4_HUMAN]	2.66049	0.68	1	1	1	1		1321	146.115	5.14795
P00390	Glutathione reductase, mitochondrial OS=Homo sapiens GN=GSR PE=1 SV=2 - [GSHR_HUMAN]	2.6589	2.3	1	1	1	1	7.19979e+07	522	56.221	8.49951
P04844	Dolichyl-diphosphooligosaccharide--protein glycosyltransferase subunit 2 OS=Homo sapiens GN=RPN2 PE=1 SV=3 - [RPN2_HUMAN]	2.64752	1.9	1	1	1	1	1.38484e+07	631	69.241	5.69385
O75131	Copine-3 OS=Homo sapiens GN=CPNE3 PE=1 SV=1 - [CPNE3_HUMAN]	2.64672	1.68	8	1	1	1	5.37537e+07	537	60.0921	5.84619
P14174	Macrophage migration inhibitory factor OS=Homo sapiens GN=MIF PE=1 SV=4 - [MIF_HUMAN]	2.64299	7.83	1	1	1	1	1.06011e+08	115	12.4682	7.88428
O15083	ERC protein 2 OS=Homo sapiens GN=ERC2 PE=1 SV=3 - [ERC2_HUMAN]	2.64142	1.25	2	1	1	1	33209586	957	110.49	6.99072
P40227	T-complex protein 1 subunit zeta OS=Homo sapiens GN=CCT6A PE=1 SV=3 - [TCPZ_HUMAN]	2.64081	2.45	1	1	1	1	29603738	531	57.9876	6.68311
Q04206	Transcription factor p65 OS=Homo sapiens GN=RELA PE=1 SV=2 - [TF65_HUMAN]	2.64046	1.63	1	1	1	1	48209229	551	60.1814	5.68115
P02545	Prelamin-A/C OS=Homo sapiens GN=LMNA PE=1 SV=1 - [LMNA_HUMAN]	2.63506	1.36	1	1	1	1	1.36373e+07	664	74.0947	7.02002
P62829	60S ribosomal protein L23 OS=Homo sapiens GN=RPL23 PE=1 SV=1 - [RL23_HUMAN]	2.60743	6.43	1	1	1	1	3.25009e+07	140	14.8561	10.5063
P61081	NEDD8-conjugating enzyme Ubc12 OS=Homo sapiens GN=UBE2M PE=1 SV=1 - [UBC12_HUMAN]	2.5978	4.37	1	1	1	1	7.2056e+07	183	20.8866	7.69385
P83881	60S ribosomal protein L36a OS=Homo sapiens GN=RPL36A PE=1 SV=2 - [RL36A_HUMAN]	2.58151	8.49	2	1	1	1	1.88415e+07	106	12.4328	10.5796
Q99613	Eukaryotic translation initiation factor 3 subunit C OS=Homo sapiens GN=EIF3C PE=1 SV=1 - [EIF3C_HUMAN]	2.56163	0.99	2	1	1	1	3.27801e+07	913	105.278	5.68115
P42677	40S ribosomal protein S27 OS=Homo sapiens GN=RPS27 PE=1 SV=3 - [RS27_HUMAN]	2.55939	25	2	2	2	2	1.75503e+08	84	9.45484	9.45166
P15924	Desmoplakin OS=Homo sapiens GN=DSP PE=1 SV=3 - [DESP_HUMAN]	2.55561	0.42	1	1	1	1	2.63115e+07	2871	331.569	6.81494
O15027	Protein transport protein Sec16A OS=Homo sapiens GN=SEC16A PE=1 SV=3 - [SC16A_HUMAN]	2.53161	0.37	1	1	1	1	7.43678e+06	2179	233.373	5.63037
O75694	Nuclear pore complex protein Nup155 OS=Homo sapiens GN=NUP155 PE=1 SV=1 - [NU155_HUMAN]	2.53151	1.29	1	1	1	1	2.01951e+07	1391	155.1	6.16357
P24666	Low molecular weight phosphotyrosine protein phosphatase OS=Homo sapiens GN=ACP1 PE=1 SV=3 - [PPAC_HUMAN]	2.51529	5.7	1	1	1	1	6.88997e+07	158	18.0308	6.7417
Q9ULX3	RNA-binding protein NOB1 OS=Homo sapiens GN=NOB1 PE=1 SV=1 - [NOB1_HUMAN]	2.51167	2.18	1	1	1	1	2.7951e+07	412	46.6458	7.18115
Q9P2B4	CTTNBP2 N-terminal-like protein OS=Homo sapiens GN=CTTNBP2NL PE=1 SV=2 - [CT2NL_HUMAN]	2.47218	1.41	1	1	1	1	1.61602e+07	639	70.1148	8.06006
Q9UNF1	Melanoma-associated antigen D2 OS=Homo sapiens GN=MAGED2 PE=1 SV=2 - [MAGD2_HUMAN]	2.46994	1.32	1	1	1	1	45753677	606	64.9144	9.31982
P62280	40S ribosomal protein S11 OS=Homo sapiens GN=RPS11 PE=1 SV=3 - [RS11_HUMAN]	2.44744	8.23	1	1	1	1	1.58382e+07	158	18.419	10.3013
P83731	60S ribosomal protein L24 OS=Homo sapiens GN=RPL24 PE=1 SV=1 - [RL24_HUMAN]	2.44531	5.73	1	1	1	1	1.54306e+07	157	17.7679	11.2534
O14880	Microsomal glutathione S-transferase 3 OS=Homo sapiens GN=MGST3 PE=1 SV=1 - [MGST3_HUMAN]	2.43644	8.55	1	1	1	1		152	16.5056	9.37842
P84085	ADP-ribosylation factor 5 OS=Homo sapiens GN=ARF5 PE=1 SV=2 - [ARF5_HUMAN]	2.43082	5.56	3	1	1	1	6.50763e+07	180	20.5166	6.78564
P30566	Adenylosuccinate lyase OS=Homo sapiens GN=ADSL PE=1 SV=2 - [PUR8_HUMAN]	2.42512	2.27	1	1	1	1	2.23577e+07	484	54.854	7.10791
P02788	Lactotransferrin OS=Homo sapiens GN=LTF PE=1 SV=6 - [TRFL_HUMAN]	2.40322	1.27	1	1	1	1	1.13965e+07	710	78.1319	8.11865
P25205	DNA replication licensing factor MCM3 OS=Homo sapiens GN=MCM3 PE=1 SV=3 - [MCM3_HUMAN]	2.4019	0.99	1	1	1	1	2.72803e+07	808	90.924	5.77002
Q99873	Protein arginine N-methyltransferase 1 OS=Homo sapiens GN=PRMT1 PE=1 SV=2 - [ANM1_HUMAN]	2.39992	3.05	1	1	1	1	39065068	361	41.4885	5.42725
P62854	40S ribosomal protein S26 OS=Homo sapiens GN=RPS26 PE=1 SV=3 - [RS26_HUMAN]	2.37242	7.83	2	1	1	1	1.29703e+08	115	13.0071	11.0044
O14744	Protein arginine N-methyltransferase 5 OS=Homo sapiens GN=PRMT5 PE=1 SV=4 - [ANM5_HUMAN]	2.36138	1.57	1	1	1	1	3.09927e+07	637	72.6376	6.29053
Q9NUD5	Zinc finger CCHC domain-containing protein 3 OS=Homo sapiens GN=ZCCHC3 PE=1 SV=1 - [ZCHC3_HUMAN]	2.34727	2.48	1	1	1	1	1.8552e+07	404	43.5909	8.52881
P22626	Heterogeneous nuclear ribonucleoproteins A2/B1 OS=Homo sapiens GN=HNRNPA2B1 PE=1 SV=2 - [ROA2_HUMAN]	2.33221	2.83	1	1	1	1	48113816	353	37.4067	8.95361
Q9UMS4	Pre-mRNA-processing factor 19 OS=Homo sapiens GN=PRPF19 PE=1 SV=1 - [PRP19_HUMAN]	2.32814	1.79	1	1	1	1	5.0055e+06	504	55.1463	6.60986
P62899	60S ribosomal protein L31 OS=Homo sapiens GN=RPL31 PE=1 SV=1 - [RL31_HUMAN]	2.32656	7.2	1	1	1	1	6.73754e+07	125	14.4539	10.5356
P00403	Cytochrome c oxidase subunit 2 OS=Homo sapiens GN=MT-CO2 PE=1 SV=1 - [COX2_HUMAN]	2.32379	4.41	1	1	1	1	9.70208e+07	227	25.5482	4.81787
Q9Y238	Deleted in lung and esophageal cancer protein 1 OS=Homo sapiens GN=DLEC1 PE=2 SV=2 - [DLEC1_HUMAN]	2.32195	0.85	1	1	1	1	9.82542e+07	1755	195.559	6.32861
P07910	Heterogeneous nuclear ribonucleoproteins C1/C2 OS=Homo sapiens GN=HNRNPC PE=1 SV=4 - [HNRPC_HUMAN]	2.31788	6.86	4	2	2	2	9.89691e+07	306	33.6495	5.08447
Q9UNF0	Protein kinase C and casein kinase substrate in neurons protein 2 OS=Homo sapiens GN=PACSIN2 PE=1 SV=2 - [PACN2_HUMAN]	2.31191	1.85	1	1	1	1	4.15702e+07	486	55.7039	5.19873
P38646	Stress-70 protein, mitochondrial OS=Homo sapiens GN=HSPA9 PE=1 SV=2 - [GRP75_HUMAN]	2.30449	1.33	1	1	1	1	53800582	679	73.6348	6.16357
O14936	Peripheral plasma membrane protein CASK OS=Homo sapiens GN=CASK PE=1 SV=3 - [CSKP_HUMAN]	2.29717	0.97	1	1	1	1	8.45461e+06	926	105.056	6.43018
Q02978	Mitochondrial 2-oxoglutarate/malate carrier protein OS=Homo sapiens GN=SLC25A11 PE=1 SV=3 - [M2OM_HUMAN]	2.29203	3.18	1	1	1	1	4.56857e+07	314	34.0399	9.90576
Q01201	Transcription factor RelB OS=Homo sapiens GN=RELB PE=1 SV=2 - [RELB_HUMAN]	2.26753	1.38	1	1	1	1	3.57751e+06	579	62.0954	6.23975
Q5D862	Filaggrin-2 OS=Homo sapiens GN=FLG2 PE=1 SV=1 - [FILA2_HUMAN]	2.26203	0.46	1	1	1	1	5.48892e+07	2391	247.928	8.30908
Q9H773	dCTP pyrophosphatase 1 OS=Homo sapiens GN=DCTPP1 PE=1 SV=1 - [DCTP1_HUMAN]	2.25613	4.71	1	1	1	1	8.60672e+06	170	18.6694	5.03369
P84098	60S ribosomal protein L19 OS=Homo sapiens GN=RPL19 PE=1 SV=1 - [RL19_HUMAN]	2.25498	4.59	1	1	1	1	8.13376e+07	196	23.4512	11.4731
Q14566	DNA replication licensing factor MCM6 OS=Homo sapiens GN=MCM6 PE=1 SV=1 - [MCM6_HUMAN]	2.23971	1.22	1	1	1	1	6.33337e+06	821	92.8312	5.41455
Q53GQ0	Very-long-chain 3-oxoacyl-CoA reductase OS=Homo sapiens GN=HSD17B12 PE=1 SV=2 - [DHB12_HUMAN]	2.22306	3.21	1	1	1	1	2.0066e+07	312	34.3022	9.31982
P62249	40S ribosomal protein S16 OS=Homo sapiens GN=RPS16 PE=1 SV=2 - [RS16_HUMAN]	2.21483	6.85	1	1	1	1	1.37789e+08	146	16.435	10.2134
P23921	Ribonucleoside-diphosphate reductase large subunit OS=Homo sapiens GN=RRM1 PE=1 SV=1 - [RIR1_HUMAN]	2.2097	1.89	1	1	1	1	2.53521e+07	792	90.0125	7.15186
P11498	Pyruvate carboxylase, mitochondrial OS=Homo sapiens GN=PC PE=1 SV=2 - [PYC_HUMAN]	2.20695	0.68	1	1	1	1	2.45825e+07	1178	129.551	6.84424
Q14739	Lamin-B receptor OS=Homo sapiens GN=LBR PE=1 SV=2 - [LBR_HUMAN]	2.18911	1.3	1	1	1	1	3.01399e+07	615	70.658	9.36377
P09651	Heterogeneous nuclear ribonucleoprotein A1 OS=Homo sapiens GN=HNRNPA1 PE=1 SV=5 - [ROA1_HUMAN]	2.18544	3.23	1	1	1	1	5.02436e+06	372	38.7231	9.12939
P31483	Nucleolysin TIA-1 isoform p40 OS=Homo sapiens GN=TIA1 PE=1 SV=3 - [TIA1_HUMAN]	2.18407	2.07	1	1	1	1	2.20339e+07	386	42.9356	7.73779
Q15181	Inorganic pyrophosphatase OS=Homo sapiens GN=PPA1 PE=1 SV=2 - [IPYR_HUMAN]	2.18332	3.11	1	1	1	1	8.72468e+07	289	32.6392	5.85889
P47755	F-actin-capping protein subunit alpha-2 OS=Homo sapiens GN=CAPZA2 PE=1 SV=3 - [CAZA2_HUMAN]	2.17347	3.5	2	1	1	1	128421834	286	32.9286	5.84619
P13796	Plastin-2 OS=Homo sapiens GN=LCP1 PE=1 SV=6 - [PLSL_HUMAN]	2.16738	1.44	3	1	1	1	4.37456e+07	627	70.2439	5.42725
Q08211	ATP-dependent RNA helicase A OS=Homo sapiens GN=DHX9 PE=1 SV=4 - [DHX9_HUMAN]	2.16316	0.63	1	1	1	1	29567121	1270	140.869	6.84424
O95486	Protein transport protein Sec24A OS=Homo sapiens GN=SEC24A PE=1 SV=2 - [SC24A_HUMAN]	2.15088	0.73	1	1	1	1	34034310	1093	119.674	7.66455
Q9GZV4	Eukaryotic translation initiation factor 5A-2 OS=Homo sapiens GN=EIF5A2 PE=1 SV=3 - [IF5A2_HUMAN]	2.15003	7.84	3	1	1	1	2.0268e+07	153	16.7822	5.57959
Q4W5N1	Putative ATP-binding cassette sub-family A member 11 OS=Homo sapiens GN=ABCA11P PE=2 SV=1 - [ABCAB_HUMAN]	2.14631	10.9	1	1	1	1	453868009	156	17.468	9.34912
O60716	Catenin delta-1 OS=Homo sapiens GN=CTNND1 PE=1 SV=1 - [CTND1_HUMAN]	2.13435	1.03	1	1	1	1	3.6846e+07	968	108.103	6.22705
Q86YR5	G-protein-signaling modulator 1 OS=Homo sapiens GN=GPSM1 PE=1 SV=2 - [GPSM1_HUMAN]	2.12104	1.48	1	1	1	1	3.99918e+07	675	74.4642	6.53662
P62244	40S ribosomal protein S15a OS=Homo sapiens GN=RPS15A PE=1 SV=2 - [RS15A_HUMAN]	2.11772	6.15	1	1	1	1	151926280	130	14.83	10.1255
Q9BTU6	Phosphatidylinositol 4-kinase type 2-alpha OS=Homo sapiens GN=PI4K2A PE=1 SV=1 - [P4K2A_HUMAN]	2.11429	1.88	1	1	1	1	6.6068e+06	479	53.9886	8.29443
P27708	CAD protein OS=Homo sapiens GN=CAD PE=1 SV=3 - [PYR1_HUMAN]	2.11198	0.36	1	1	1	1	2.13808e+07	2225	242.829	6.45557
P07814	Bifunctional glutamate/proline--tRNA ligase OS=Homo sapiens GN=EPRS PE=1 SV=5 - [SYEP_HUMAN]	2.10697	0.53	1	1	1	1	5.07805e+07	1512	170.483	7.32764
Q96FW1	Ubiquitin thioesterase OTUB1 OS=Homo sapiens GN=OTUB1 PE=1 SV=2 - [OTUB1_HUMAN]	2.10662	3.32	1	1	1	1	5.28634e+07	271	31.2644	4.94482
Q15233	Non-POU domain-containing octamer-binding protein OS=Homo sapiens GN=NONO PE=1 SV=4 - [NONO_HUMAN]	2.10618	1.7	2	1	1	1	247194373	471	54.1973	8.95361
Q8N5M9	Protein jagunal homolog 1 OS=Homo sapiens GN=JAGN1 PE=1 SV=1 - [JAGN1_HUMAN]	2.08942	6.56	1	1	1	1		183	21.1111	9.72998
O75534	Cold shock domain-containing protein E1 OS=Homo sapiens GN=CSDE1 PE=1 SV=2 - [CSDE1_HUMAN]	2.08724	1.5	1	1	1	1	2.87719e+07	798	88.8289	6.25244
Q02878	60S ribosomal protein L6 OS=Homo sapiens GN=RPL6 PE=1 SV=3 - [RL6_HUMAN]	2.08623	5.21	1	1	1	2	2.01103e+07	288	32.7076	10.5796
Q00341	Vigilin OS=Homo sapiens GN=HDLBP PE=1 SV=2 - [VIGLN_HUMAN]	2.08488	0.63	1	1	1	1	28981971	1268	141.368	6.87354
P43243	Matrin-3 OS=Homo sapiens GN=MATR3 PE=1 SV=2 - [MATR3_HUMAN]	2.08348	0.94	1	1	1	1	6.84046e+07	847	94.5648	6.25244
Q06203	Amidophosphoribosyltransferase OS=Homo sapiens GN=PPAT PE=1 SV=1 - [PUR1_HUMAN]	2.04883	1.93	1	1	1	1	34302206	517	57.3624	6.75635
Q9H0A0	RNA cytidine acetyltransferase OS=Homo sapiens GN=NAT10 PE=1 SV=2 - [NAT10_HUMAN]	1.98149	0.88	1	1	1	1	3.44633e+07	1025	115.657	8.26514
Q00839	Heterogeneous nuclear ribonucleoprotein U OS=Homo sapiens GN=HNRNPU PE=1 SV=6 - [HNRPU_HUMAN]	1.97973	0.85	1	1	1	1	30859102	825	90.528	5.99854
Q9Y4G6	Talin-2 OS=Homo sapiens GN=TLN2 PE=1 SV=4 - [TLN2_HUMAN]	1.96265	0.28	1	1	1	1	3.29522e+07	2542	271.443	5.56689
P23526	Adenosylhomocysteinase OS=Homo sapiens GN=AHCY PE=1 SV=4 - [SAHH_HUMAN]	1.95983	1.85	1	1	1	1	102385576	432	47.6852	6.34131
P00492	Hypoxanthine-guanine phosphoribosyltransferase OS=Homo sapiens GN=HPRT1 PE=1 SV=2 - [HPRT_HUMAN]	1.93077	11.01	1	2	2	2	5.48223e+07	218	24.5636	6.68311
Q99829	Copine-1 OS=Homo sapiens GN=CPNE1 PE=1 SV=1 - [CPNE1_HUMAN]	1.9149	1.68	1	1	1	1	1.18374e+07	537	59.0215	5.8335
P00491	Purine nucleoside phosphorylase OS=Homo sapiens GN=PNP PE=1 SV=2 - [PNPH_HUMAN]	1.86551	3.11	1	1	1	1	1.06357e+07	289	32.0972	6.94678
P57735	Ras-related protein Rab-25 OS=Homo sapiens GN=RAB25 PE=1 SV=2 - [RAB25_HUMAN]	1.80064	3.76	3	1	1	1	54225602	213	23.481	5.96045
Q8IWZ3	Ankyrin repeat and KH domain-containing protein 1 OS=Homo sapiens GN=ANKHD1 PE=1 SV=1 - [ANKH1_HUMAN]	1.7914	0.28	1	1	1	1	1.15763e+08	2542	269.291	5.73193
P46782	40S ribosomal protein S5 OS=Homo sapiens GN=RPS5 PE=1 SV=4 - [RS5_HUMAN]	1.78709	3.92	1	1	1	1	24369447	204	22.8621	9.71533
Q9UQ80	Proliferation-associated protein 2G4 OS=Homo sapiens GN=PA2G4 PE=1 SV=3 - [PA2G4_HUMAN]	1.77752	2.03	1	1	1	1	1.75342e+07	394	43.7592	6.55127
P36957	Dihydrolipoyllysine-residue succinyltransferase component of 2-oxoglutarate dehydrogenase complex, mitochondrial OS=Homo sapiens GN=DLST PE=1 SV=4 - [ODO2_HUMAN]	1.77572	1.77	1	1	1	1	11832431	453	48.7245	8.95361
P0DOY2	Immunoglobulin lambda constant 2 OS=Homo sapiens GN=IGLC2 PE=1 SV=1 - [IGLC2_HUMAN]	1.7558	9.43	2	1	1	1	1.89324e+07	106	11.2865	7.23975
Q14160	Protein scribble homolog OS=Homo sapiens GN=SCRIB PE=1 SV=4 - [SCRIB_HUMAN]	1.66526	0.55	1	1	1	1	2.42359e+07	1630	174.778	5.07178
O14682	Ectoderm-neural cortex protein 1 OS=Homo sapiens GN=ENC1 PE=1 SV=2 - [ENC1_HUMAN]	1.5242	1.19	1	1	1	1		589	66.0871	6.84424
Q9Y6D6	Brefeldin A-inhibited guanine nucleotide-exchange protein 1 OS=Homo sapiens GN=ARFGEF1 PE=1 SV=2 - [BIG1_HUMAN]	0	1.84	1	1	1	1	6.21329e+07	1849	208.635	5.84619
Q8NEM8	Cytosolic carboxypeptidase 3 OS=Homo sapiens GN=AGBL3 PE=2 SV=2 - [CBPC3_HUMAN]	0	0.7	1	1	1	3		1001	115.938	8.79248
P06730	Eukaryotic translation initiation factor 4E OS=Homo sapiens GN=EIF4E PE=1 SV=2 - [IF4E_HUMAN]	0	3.69	1	1	1	1	9.10255e+06	217	25.0815	6.15088
P43686	26S proteasome regulatory subunit 6B OS=Homo sapiens GN=PSMC4 PE=1 SV=2 - [PRS6B_HUMAN]	0	2.15	1	1	1	1	1.74035e+07	418	47.3365	5.21143
Q8NA61	Spermatid-associated protein OS=Homo sapiens GN=SPERT PE=1 SV=1 - [SPERT_HUMAN]	0	3.79	1	1	1	1		448	51.5381	7.15186
Q99426	Tubulin-folding cofactor B OS=Homo sapiens GN=TBCB PE=1 SV=2 - [TBCB_HUMAN]	0	4.1	1	1	1	2	6.51028e+07	244	27.3085	5.14795

## Sheet: APEX2 alone 2 w.o stress
Table S1. List of pulled-down proteins identified by LC-MS/MS analysis: APEX2 plasmid in unstressed SK-N-SH cells: Replicate 2
Accession	Description	Score	Coverage	# Proteins	# Unique Peptides	# Peptides	# PSMs	Area	# AAs	MW [kDa]	calc. pI
P04264	Keratin, type II cytoskeletal 1 OS=Homo sapiens GN=KRT1 PE=1 SV=6 - [K2C1_HUMAN]	92.8451	36.34	2	19	24	30	2.35521e+09	644	65.999	8.11865
P35908	Keratin, type II cytoskeletal 2 epidermal OS=Homo sapiens GN=KRT2 PE=1 SV=2 - [K22E_HUMAN]	86.9891	48.67	6	17	24	27	1.28547e+09	639	65.3932	8.00146
Q71U36	Tubulin alpha-1A chain OS=Homo sapiens GN=TUBA1A PE=1 SV=1 - [TBA1A_HUMAN]	85.906	33.26	7	5	12	27	1.58439e+09	451	50.1036	5.05908
P13645	Keratin, type I cytoskeletal 10 OS=Homo sapiens GN=KRT10 PE=1 SV=6 - [K1C10_HUMAN]	74.52	45.38	14	19	22	24	3.47829e+09	584	58.7917	5.21143
P68366	Tubulin alpha-4A chain OS=Homo sapiens GN=TUBA4A PE=1 SV=1 - [TBA4A_HUMAN]	51.6894	25	2	1	8	16	6.04379e+08	448	49.8924	5.05908
P0DMV9	Heat shock 70 kDa protein 1B OS=Homo sapiens GN=HSPA1B PE=1 SV=1 - [HS71B_HUMAN]	46.5859	16.54	4	8	10	14	7.67452e+08	641	70.009	5.65576
P60709	Actin, cytoplasmic 1 OS=Homo sapiens GN=ACTB PE=1 SV=1 - [ACTB_HUMAN]	39.2739	29.07	11	8	8	14	2.7692e+09	375	41.7097	5.47803
P04350	Tubulin beta-4A chain OS=Homo sapiens GN=TUBB4A PE=1 SV=2 - [TBB4A_HUMAN]	34.8031	11.94	6	1	5	13	6.54384e+08	444	49.5539	4.88135
P13647	Keratin, type II cytoskeletal 5 OS=Homo sapiens GN=KRT5 PE=1 SV=3 - [K2C5_HUMAN]	33.4635	18.64	12	5	12	13	4.06447e+08	590	62.34	7.73779
P35527	Keratin, type I cytoskeletal 9 OS=Homo sapiens GN=KRT9 PE=1 SV=3 - [K1C9_HUMAN]	33.3395	23.76	1	9	9	9	6.73287e+08	623	62.0268	5.23682
P04259	Keratin, type II cytoskeletal 6B OS=Homo sapiens GN=KRT6B PE=1 SV=5 - [K2C6B_HUMAN]	27.8046	15.6	15	1	10	11	828328605	564	60.0303	8.00146
P08779	Keratin, type I cytoskeletal 16 OS=Homo sapiens GN=KRT16 PE=1 SV=4 - [K1C16_HUMAN]	25.8996	14.59	17	2	8	9	3.03417e+09	473	51.2362	5.04639
Q00610	Clathrin heavy chain 1 OS=Homo sapiens GN=CLTC PE=1 SV=5 - [CLH1_HUMAN]	25.2085	6.63	2	9	9	9	1.25326e+08	1675	191.493	5.69385
Q13885	Tubulin beta-2A chain OS=Homo sapiens GN=TUBB2A PE=1 SV=1 - [TBB2A_HUMAN]	24.0049	11.91	5	1	5	9	3.61133e+08	445	49.875	4.89404
P05787	Keratin, type II cytoskeletal 8 OS=Homo sapiens GN=KRT8 PE=1 SV=7 - [K2C8_HUMAN]	23.7159	12.42	7	4	7	9	4.32966e+08	483	53.6711	5.59229
P21333	Filamin-A OS=Homo sapiens GN=FLNA PE=1 SV=4 - [FLNA_HUMAN]	22.6317	3.44	1	7	7	7	9.55332e+07	2647	280.564	6.06201
Q9BUF5	Tubulin beta-6 chain OS=Homo sapiens GN=TUBB6 PE=1 SV=1 - [TBB6_HUMAN]	22.5544	9.64	4	1	4	8	3.42889e+08	446	49.825	4.88135
P05783	Keratin, type I cytoskeletal 18 OS=Homo sapiens GN=KRT18 PE=1 SV=2 - [K1C18_HUMAN]	22.4504	14.65	8	7	8	9	2.86727e+09	430	48.0285	5.45264
P19012	Keratin, type I cytoskeletal 15 OS=Homo sapiens GN=KRT15 PE=1 SV=3 - [K1C15_HUMAN]	18.6034	9.65	12	1	6	7	2.55585e+09	456	49.1811	4.76709
Q96PK6	RNA-binding protein 14 OS=Homo sapiens GN=RBM14 PE=1 SV=2 - [RBM14_HUMAN]	17.8736	9.27	1	5	5	5	1.9566e+08	669	69.4489	9.67139
Q9NVI7	ATPase family AAA domain-containing protein 3A OS=Homo sapiens GN=ATAD3A PE=1 SV=2 - [ATD3A_HUMAN]	17.6627	10.57	3	6	6	6	1.35327e+08	634	71.3247	8.98291
P02768	Serum albumin OS=Homo sapiens GN=ALB PE=1 SV=2 - [ALBU_HUMAN]	16.5104	13.46	1	7	7	8	1.79049e+08	609	69.3215	6.27783
Q06830	Peroxiredoxin-1 OS=Homo sapiens GN=PRDX1 PE=1 SV=1 - [PRDX1_HUMAN]	16.2234	30.15	1	3	5	6	4.07086e+08	199	22.0963	8.1333
P61247	40S ribosomal protein S3a OS=Homo sapiens GN=RPS3A PE=1 SV=2 - [RS3A_HUMAN]	13.638	16.29	1	3	3	4	5.43847e+07	264	29.9257	9.72998
Q86YZ3	Hornerin OS=Homo sapiens GN=HRNR PE=1 SV=2 - [HORN_HUMAN]	13.5392	5.16	1	3	3	4	5.12423e+07	2850	282.228	10.0376
P54652	Heat shock-related 70 kDa protein 2 OS=Homo sapiens GN=HSPA2 PE=1 SV=1 - [HSP72_HUMAN]	13.4762	5.63	2	1	3	4	3.91581e+08	639	69.9779	5.74463
O00571	ATP-dependent RNA helicase DDX3X OS=Homo sapiens GN=DDX3X PE=1 SV=3 - [DDX3X_HUMAN]	12.6915	8.16	2	5	5	6	1.79061e+08	662	73.198	7.18115
P12814	Alpha-actinin-1 OS=Homo sapiens GN=ACTN1 PE=1 SV=2 - [ACTN1_HUMAN]	12.6842	4.93	4	4	4	4	5.74167e+07	892	102.993	5.41455
P11940	Polyadenylate-binding protein 1 OS=Homo sapiens GN=PABPC1 PE=1 SV=2 - [PABP1_HUMAN]	12.199	8.02	4	3	4	4	1.27647e+08	636	70.6259	9.49561
P07900	Heat shock protein HSP 90-alpha OS=Homo sapiens GN=HSP90AA1 PE=1 SV=5 - [HS90A_HUMAN]	11.378	4.92	4	2	4	4	1.83454e+08	732	84.6067	5.021
P08238	Heat shock protein HSP 90-beta OS=Homo sapiens GN=HSP90AB1 PE=1 SV=4 - [HS90B_HUMAN]	10.8466	5.94	5	2	4	4	1.88797e+08	724	83.2121	5.03369
Q15365	Poly(rC)-binding protein 1 OS=Homo sapiens GN=PCBP1 PE=1 SV=2 - [PCBP1_HUMAN]	10.8255	13.2	1	4	4	4	8.53387e+07	356	37.4739	7.09326
Q04721	Neurogenic locus notch homolog protein 2 OS=Homo sapiens GN=NOTCH2 PE=1 SV=3 - [NOTC2_HUMAN]	10.6324	0.73	1	1	1	4	1734167642	2471	265.226	5.13525
Q06210	Glutamine--fructose-6-phosphate aminotransferase [isomerizing] 1 OS=Homo sapiens GN=GFPT1 PE=1 SV=3 - [GFPT1_HUMAN]	10.0919	6.15	2	3	3	3	3.31223e+07	699	78.7563	7.10791
P62805	Histone H4 OS=Homo sapiens GN=HIST1H4A PE=1 SV=2 - [H4_HUMAN]	9.89007	31.07	1	3	3	3	1.13787e+08	103	11.3604	11.356
P05141	ADP/ATP translocase 2 OS=Homo sapiens GN=SLC25A5 PE=1 SV=7 - [ADT2_HUMAN]	9.54539	13.09	4	4	4	4	2.65955e+08	298	32.8312	9.68604
P32119	Peroxiredoxin-2 OS=Homo sapiens GN=PRDX2 PE=1 SV=5 - [PRDX2_HUMAN]	9.39579	18.69	1	2	3	3	3.29175e+08	198	21.8782	5.97314
Q13162	Peroxiredoxin-4 OS=Homo sapiens GN=PRDX4 PE=1 SV=1 - [PRDX4_HUMAN]	8.4287	8.49	1	1	2	3	1.46702e+08	271	30.5208	6.29053
P17844	Probable ATP-dependent RNA helicase DDX5 OS=Homo sapiens GN=DDX5 PE=1 SV=1 - [DDX5_HUMAN]	8.37346	5.37	2	3	3	3	4.30063e+07	614	69.1047	8.92432
Q14247	Src substrate cortactin OS=Homo sapiens GN=CTTN PE=1 SV=2 - [SRC8_HUMAN]	8.25509	3.64	1	3	3	3	1.08277e+08	550	61.5485	5.40186
P07355	Annexin A2 OS=Homo sapiens GN=ANXA2 PE=1 SV=2 - [ANXA2_HUMAN]	7.94866	9.73	2	3	3	3	4.28505e+07	339	38.5798	7.75244
Q15717	ELAV-like protein 1 OS=Homo sapiens GN=ELAVL1 PE=1 SV=2 - [ELAV1_HUMAN]	7.78705	9.82	3	4	4	5	4.73171e+07	326	36.0692	9.17334
P22314	Ubiquitin-like modifier-activating enzyme 1 OS=Homo sapiens GN=UBA1 PE=1 SV=3 - [UBA1_HUMAN]	7.5536	2.55	1	2	2	2	4.65657e+07	1058	117.774	5.75732
P23588	Eukaryotic translation initiation factor 4B OS=Homo sapiens GN=EIF4B PE=1 SV=2 - [IF4B_HUMAN]	7.4574	4.26	1	2	2	2	1.47535e+08	611	69.1103	5.73193
Q96I24	Far upstream element-binding protein 3 OS=Homo sapiens GN=FUBP3 PE=1 SV=2 - [FUBP3_HUMAN]	7.41913	5.07	2	3	3	3	4.77733e+07	572	61.6022	8.38232
Q13310	Polyadenylate-binding protein 4 OS=Homo sapiens GN=PABPC4 PE=1 SV=1 - [PABP4_HUMAN]	7.25291	4.81	1	1	2	2	5.11849e+07	644	70.7381	9.26123
Q14152	Eukaryotic translation initiation factor 3 subunit A OS=Homo sapiens GN=EIF3A PE=1 SV=1 - [EIF3A_HUMAN]	7.24689	2.24	1	3	3	3	8.2569e+07	1382	166.468	6.78564
P60842	Eukaryotic initiation factor 4A-I OS=Homo sapiens GN=EIF4A1 PE=1 SV=1 - [IF4A1_HUMAN]	7.16546	2.46	2	1	1	3	5.52268e+08	406	46.1246	5.47803
P35579	Myosin-9 OS=Homo sapiens GN=MYH9 PE=1 SV=4 - [MYH9_HUMAN]	7.08385	0.51	1	1	1	2	58860528	1960	226.392	5.60498
Q5T749	Keratinocyte proline-rich protein OS=Homo sapiens GN=KPRP PE=1 SV=1 - [KPRP_HUMAN]	6.86865	3.45	1	2	2	2	2.55877e+07	579	64.0932	8.26514
P08670	Vimentin OS=Homo sapiens GN=VIM PE=1 SV=4 - [VIME_HUMAN]	6.84509	4.51	7	1	2	3	1.82952e+08	466	53.6191	5.12256
P62263	40S ribosomal protein S14 OS=Homo sapiens GN=RPS14 PE=1 SV=3 - [RS14_HUMAN]	6.66512	9.27	1	2	2	2	179275615	151	16.2625	10.0522
Q92900	Regulator of nonsense transcripts 1 OS=Homo sapiens GN=UPF1 PE=1 SV=2 - [RENT1_HUMAN]	6.58554	2.48	2	3	3	3	4.78041e+07	1129	124.267	6.60986
P11021	78 kDa glucose-regulated protein OS=Homo sapiens GN=HSPA5 PE=1 SV=2 - [GRP78_HUMAN]	6.4984	3.82	1	1	2	2	8.30886e+07	654	72.2884	5.16064
P52597	Heterogeneous nuclear ribonucleoprotein F OS=Homo sapiens GN=HNRNPF PE=1 SV=3 - [HNRPF_HUMAN]	6.20967	6.51	3	2	2	2	1.03081e+08	415	45.6429	5.57959
P23396	40S ribosomal protein S3 OS=Homo sapiens GN=RPS3 PE=1 SV=2 - [RS3_HUMAN]	6.09432	9.47	1	2	2	2	157140437	243	26.6714	9.65674
Q92945	Far upstream element-binding protein 2 OS=Homo sapiens GN=KHSRP PE=1 SV=4 - [FUBP2_HUMAN]	6.0866	2.95	1	2	2	2	1.19982e+08	711	73.07	7.29834
O15027	Protein transport protein Sec16A OS=Homo sapiens GN=SEC16A PE=1 SV=3 - [SC16A_HUMAN]	5.86129	1.01	1	2	2	2	5.03994e+07	2179	233.373	5.63037
P23246	Splicing factor, proline- and glutamine-rich OS=Homo sapiens GN=SFPQ PE=1 SV=2 - [SFPQ_HUMAN]	5.69692	3.25	2	2	2	2	1.15819e+08	707	76.1016	9.43701
Q13085	Acetyl-CoA carboxylase 1 OS=Homo sapiens GN=ACACA PE=1 SV=2 - [ACACA_HUMAN]	5.41145	1.02	2	2	2	2	2.81484e+07	2346	265.385	6.3667
P55072	Transitional endoplasmic reticulum ATPase OS=Homo sapiens GN=VCP PE=1 SV=4 - [TERA_HUMAN]	5.40989	4.22	1	3	3	3	3.52522e+07	806	89.2657	5.26221
P37802	Transgelin-2 OS=Homo sapiens GN=TAGLN2 PE=1 SV=3 - [TAGL2_HUMAN]	5.40283	10.55	1	2	2	2	1.58122e+08	199	22.3772	8.25049
P27635	60S ribosomal protein L10 OS=Homo sapiens GN=RPL10 PE=1 SV=4 - [RL10_HUMAN]	5.30413	9.35	2	2	2	2	2.15411e+08	214	24.5879	10.0815
P63244	Receptor of activated protein C kinase 1 OS=Homo sapiens GN=RACK1 PE=1 SV=3 - [RACK1_HUMAN]	5.25218	6.62	1	2	2	2	1.56988e+08	317	35.0546	7.69385
P62277	40S ribosomal protein S13 OS=Homo sapiens GN=RPS13 PE=1 SV=2 - [RS13_HUMAN]	5.10886	14.57	1	2	2	2	8.36808e+07	151	17.2117	10.5356
P04792	Heat shock protein beta-1 OS=Homo sapiens GN=HSPB1 PE=1 SV=2 - [HSPB1_HUMAN]	5.09787	8.78	1	2	2	2	8.86498e+07	205	22.7685	6.40479
P15924	Desmoplakin OS=Homo sapiens GN=DSP PE=1 SV=3 - [DESP_HUMAN]	4.82956	0.63	1	2	2	2	28872551	2871	331.569	6.81494
Q9H0U4	Ras-related protein Rab-1B OS=Homo sapiens GN=RAB1B PE=1 SV=1 - [RAB1B_HUMAN]	4.81458	9.45	24	2	2	2	4.74563e+07	201	22.1572	5.73193
Q8WWM7	Ataxin-2-like protein OS=Homo sapiens GN=ATXN2L PE=1 SV=2 - [ATX2L_HUMAN]	4.76532	1.86	1	2	2	2		1075	113.304	8.5874
Q7KZF4	Staphylococcal nuclease domain-containing protein 1 OS=Homo sapiens GN=SND1 PE=1 SV=1 - [SND1_HUMAN]	4.7106	2.09	1	2	2	2	5.85322e+07	910	101.934	7.1665
P62851	40S ribosomal protein S25 OS=Homo sapiens GN=RPS25 PE=1 SV=1 - [RS25_HUMAN]	4.52898	13.6	1	2	2	2	2127699032	125	13.7337	10.1108
P35222	Catenin beta-1 OS=Homo sapiens GN=CTNNB1 PE=1 SV=1 - [CTNB1_HUMAN]	4.48831	2.18	2	2	2	2	2.35318e+07	781	85.4422	5.85889
P26038	Moesin OS=Homo sapiens GN=MSN PE=1 SV=3 - [MOES_HUMAN]	4.48193	3.29	3	2	2	2	4.62609e+07	577	67.7778	6.40479
P62269	40S ribosomal protein S18 OS=Homo sapiens GN=RPS18 PE=1 SV=3 - [RS18_HUMAN]	4.31988	11.84	1	2	2	2	1.15703e+08	152	17.7079	10.9897
Q02790	Peptidyl-prolyl cis-trans isomerase FKBP4 OS=Homo sapiens GN=FKBP4 PE=1 SV=3 - [FKBP4_HUMAN]	4.27081	3.27	1	1	1	1	6.84808e+07	459	51.7721	5.42725
P60866	40S ribosomal protein S20 OS=Homo sapiens GN=RPS20 PE=1 SV=1 - [RS20_HUMAN]	4.22829	9.24	1	1	1	1	3.47035e+07	119	13.3643	9.93506
O95817	BAG family molecular chaperone regulator 3 OS=Homo sapiens GN=BAG3 PE=1 SV=3 - [BAG3_HUMAN]	4.09893	2.09	1	1	1	1	4.05291e+07	575	61.5569	6.94678
P06733	Alpha-enolase OS=Homo sapiens GN=ENO1 PE=1 SV=2 - [ENOA_HUMAN]	3.95717	4.15	3	1	1	1	91129390	434	47.1393	7.38623
P04406	Glyceraldehyde-3-phosphate dehydrogenase OS=Homo sapiens GN=GAPDH PE=1 SV=3 - [G3P_HUMAN]	3.92846	4.18	1	1	1	1	1.05745e+08	335	36.0304	8.45557
Q16891	MICOS complex subunit MIC60 OS=Homo sapiens GN=IMMT PE=1 SV=1 - [MIC60_HUMAN]	3.89659	1.32	1	1	1	1	5.72842e+07	758	83.6264	6.48096
P13861	cAMP-dependent protein kinase type II-alpha regulatory subunit OS=Homo sapiens GN=PRKAR2A PE=1 SV=2 - [KAP2_HUMAN]	3.83706	2.97	1	1	1	1	83378625	404	45.49	5.07178
P26599	Polypyrimidine tract-binding protein 1 OS=Homo sapiens GN=PTBP1 PE=1 SV=1 - [PTBP1_HUMAN]	3.7466	4.33	1	1	1	1	4.6772e+07	531	57.1856	9.17334
P18124	60S ribosomal protein L7 OS=Homo sapiens GN=RPL7 PE=1 SV=1 - [RL7_HUMAN]	3.62739	4.44	1	1	1	1	134629756	248	29.2072	10.6528
P13639	Elongation factor 2 OS=Homo sapiens GN=EEF2 PE=1 SV=4 - [EF2_HUMAN]	3.57745	2.1	1	1	1	1	3.59479e+07	858	95.277	6.82959
P50991	T-complex protein 1 subunit delta OS=Homo sapiens GN=CCT4 PE=1 SV=4 - [TCPD_HUMAN]	3.57034	2.97	1	1	1	1	5.88012e+07	539	57.8878	7.82568
O60814	Histone H2B type 1-K OS=Homo sapiens GN=HIST1H2BK PE=1 SV=3 - [H2B1K_HUMAN]	3.51663	11.9	14	1	1	1	3.71147e+07	126	13.8816	10.3159
Q14694	Ubiquitin carboxyl-terminal hydrolase 10 OS=Homo sapiens GN=USP10 PE=1 SV=2 - [UBP10_HUMAN]	3.46267	1.88	1	1	1	1	5.59656e+07	798	87.0798	5.31299
P08865	40S ribosomal protein SA OS=Homo sapiens GN=RPSA PE=1 SV=4 - [RSSA_HUMAN]	3.45364	4.41	1	1	1	1	42774594	295	32.8334	4.86865
Q16658	Fascin OS=Homo sapiens GN=FSCN1 PE=1 SV=3 - [FSCN1_HUMAN]	3.41656	3.25	1	1	1	1	27814327	493	54.4961	7.23975
Q8IVM0	Coiled-coil domain-containing protein 50 OS=Homo sapiens GN=CCDC50 PE=1 SV=1 - [CCD50_HUMAN]	3.3971	3.92	1	1	1	1	3.55838e+07	306	35.8	6.65381
P49368	T-complex protein 1 subunit gamma OS=Homo sapiens GN=CCT3 PE=1 SV=4 - [TCPG_HUMAN]	3.37788	2.02	1	1	1	1	6.2735e+07	545	60.4953	6.49365
P47974	mRNA decay activator protein ZFP36L2 OS=Homo sapiens GN=ZFP36L2 PE=1 SV=3 - [TISD_HUMAN]	3.33659	2.63	1	1	1	1	1.5246e+07	494	51.0308	8.1626
Q96P47	Arf-GAP with GTPase, ANK repeat and PH domain-containing protein 3 OS=Homo sapiens GN=AGAP3 PE=1 SV=2 - [AGAP3_HUMAN]	3.32526	1.37	1	1	1	1	4.60928e+07	875	94.9853	7.97217
P46776	60S ribosomal protein L27a OS=Homo sapiens GN=RPL27A PE=1 SV=2 - [RL27A_HUMAN]	3.26962	7.43	1	1	1	1	7.92917e+07	148	16.551	11.0044
P50995	Annexin A11 OS=Homo sapiens GN=ANXA11 PE=1 SV=1 - [ANX11_HUMAN]	3.22711	2.38	1	1	1	1	6.20708e+07	505	54.3551	7.6499
Q86UK7	E3 ubiquitin-protein ligase ZNF598 OS=Homo sapiens GN=ZNF598 PE=1 SV=1 - [ZN598_HUMAN]	3.20957	1.33	1	1	1	1	1.56425e+07	904	98.5752	8.39697
Q9H0D6	5'-3' exoribonuclease 2 OS=Homo sapiens GN=XRN2 PE=1 SV=1 - [XRN2_HUMAN]	3.20503	1.26	1	1	1	1	2.26123e+07	950	108.513	7.47412
Q9BSJ8	Extended synaptotagmin-1 OS=Homo sapiens GN=ESYT1 PE=1 SV=1 - [ESYT1_HUMAN]	3.17523	1.18	1	1	1	1	7.94498e+07	1104	122.78	5.8335
P13489	Ribonuclease inhibitor OS=Homo sapiens GN=RNH1 PE=1 SV=2 - [RINI_HUMAN]	3.17005	2.39	1	1	1	1		461	49.9411	4.81787
P26641	Elongation factor 1-gamma OS=Homo sapiens GN=EEF1G PE=1 SV=3 - [EF1G_HUMAN]	3.13616	3.43	1	1	1	1	3.3484e+08	437	50.0871	6.66846
P04075	Fructose-bisphosphate aldolase A OS=Homo sapiens GN=ALDOA PE=1 SV=2 - [ALDOA_HUMAN]	3.13442	3.85	1	1	1	1	3.0248e+08	364	39.3953	8.08936
P00338	L-lactate dehydrogenase A chain OS=Homo sapiens GN=LDHA PE=1 SV=2 - [LDHA_HUMAN]	3.12857	3.61	4	1	1	1	101529726	332	36.6654	8.26514
P17812	CTP synthase 1 OS=Homo sapiens GN=CTPS1 PE=1 SV=2 - [PYRG1_HUMAN]	3.12183	2.03	1	1	1	1	3.00845e+07	591	66.648	6.45557
Q7L576	Cytoplasmic FMR1-interacting protein 1 OS=Homo sapiens GN=CYFIP1 PE=1 SV=1 - [CYFP1_HUMAN]	3.10829	0.88	2	1	1	1	107702387	1253	145.089	6.90283
P12268	Inosine-5'-monophosphate dehydrogenase 2 OS=Homo sapiens GN=IMPDH2 PE=1 SV=2 - [IMDH2_HUMAN]	3.05267	2.14	1	1	1	1	2.42337e+07	514	55.7696	6.90283
P04843	Dolichyl-diphosphooligosaccharide--protein glycosyltransferase subunit 1 OS=Homo sapiens GN=RPN1 PE=1 SV=1 - [RPN1_HUMAN]	3.04496	2.47	1	1	1	1	3.50701e+07	607	68.5268	6.37939
O14964	Hepatocyte growth factor-regulated tyrosine kinase substrate OS=Homo sapiens GN=HGS PE=1 SV=1 - [HGS_HUMAN]	3.04289	1.54	1	1	1	1	37531242	777	86.1376	6.16357
P62241	40S ribosomal protein S8 OS=Homo sapiens GN=RPS8 PE=1 SV=2 - [RS8_HUMAN]	3.03965	7.21	1	1	1	1	16978303	208	24.1902	10.3159
Q9NQX3	Gephyrin OS=Homo sapiens GN=GPHN PE=1 SV=1 - [GEPH_HUMAN]	2.9741	1.9	1	1	1	1	38145946	736	79.698	5.42725
P22234	Multifunctional protein ADE2 OS=Homo sapiens GN=PAICS PE=1 SV=3 - [PUR6_HUMAN]	2.94842	3.06	1	1	1	1	32090184	425	47.0491	7.2251
P61978	Heterogeneous nuclear ribonucleoprotein K OS=Homo sapiens GN=HNRNPK PE=1 SV=1 - [HNRPK_HUMAN]	2.94753	2.38	1	1	1	1	3.22401e+07	463	50.9444	5.5415
P49327	Fatty acid synthase OS=Homo sapiens GN=FASN PE=1 SV=3 - [FAS_HUMAN]	2.94702	0.44	1	1	1	1	2.79231e+07	2511	273.254	6.44287
Q6NXT2	Histone H3.3C OS=Homo sapiens GN=H3F3C PE=1 SV=3 - [H3C_HUMAN]	2.94231	6.67	5	1	1	1	2.36565e+08	135	15.2044	11.1069
O00148	ATP-dependent RNA helicase DDX39A OS=Homo sapiens GN=DDX39A PE=1 SV=2 - [DX39A_HUMAN]	2.93717	2.34	2	1	1	1	85535782	427	49.098	5.68115
P08708	40S ribosomal protein S17 OS=Homo sapiens GN=RPS17 PE=1 SV=2 - [RS17_HUMAN]	2.89048	7.41	1	1	1	1	4.34726e+07	135	15.5404	9.84717
P14618	Pyruvate kinase PKM OS=Homo sapiens GN=PKM PE=1 SV=4 - [KPYM_HUMAN]	2.87888	2.07	1	1	1	1	91756792	531	57.9	7.84033
Q9BYJ9	YTH domain-containing family protein 1 OS=Homo sapiens GN=YTHDF1 PE=1 SV=1 - [YTHD1_HUMAN]	2.86883	2.33	2	1	1	1	2.13767e+07	559	60.8358	8.79248
Q15120	[Pyruvate dehydrogenase (acetyl-transferring)] kinase isozyme 3, mitochondrial OS=Homo sapiens GN=PDK3 PE=1 SV=1 - [PDK3_HUMAN]	2.86253	3.69	1	1	1	1	1.58897e+07	406	46.9091	8.36768
Q13131	5'-AMP-activated protein kinase catalytic subunit alpha-1 OS=Homo sapiens GN=PRKAA1 PE=1 SV=4 - [AAPK1_HUMAN]	2.84645	1.79	1	1	1	1	3.82245e+07	559	63.9686	8.11865
P61254	60S ribosomal protein L26 OS=Homo sapiens GN=RPL26 PE=1 SV=1 - [RL26_HUMAN]	2.83561	6.21	1	1	1	1	8.98224e+07	145	17.2475	10.5503
Q9Y5A9	YTH domain-containing family protein 2 OS=Homo sapiens GN=YTHDF2 PE=1 SV=2 - [YTHD2_HUMAN]	2.79556	2.25	1	1	1	1	3.70557e+07	579	62.2957	8.79248
P11908	Ribose-phosphate pyrophosphokinase 2 OS=Homo sapiens GN=PRPS2 PE=1 SV=2 - [PRPS2_HUMAN]	2.78	3.77	3	1	1	1	1.86661e+07	318	34.747	6.60986
P29692	Elongation factor 1-delta OS=Homo sapiens GN=EEF1D PE=1 SV=5 - [EF1D_HUMAN]	2.77776	4.98	1	1	1	1	5.63795e+07	281	31.1028	5.0083
P41252	Isoleucine--tRNA ligase, cytoplasmic OS=Homo sapiens GN=IARS PE=1 SV=2 - [SYIC_HUMAN]	2.77422	0.79	1	1	1	1	95346501	1262	144.406	6.15088
P42766	60S ribosomal protein L35 OS=Homo sapiens GN=RPL35 PE=1 SV=2 - [RL35_HUMAN]	2.75465	8.13	1	1	1	1	96188433	123	14.5426	11.0483
P00390	Glutathione reductase, mitochondrial OS=Homo sapiens GN=GSR PE=1 SV=2 - [GSHR_HUMAN]	2.75116	2.3	1	1	1	1	6.46056e+07	522	56.221	8.49951
P51148	Ras-related protein Rab-5C OS=Homo sapiens GN=RAB5C PE=1 SV=2 - [RAB5C_HUMAN]	2.74865	5.56	1	1	1	1	2.60576e+07	216	23.4678	8.41162
P53621	Coatomer subunit alpha OS=Homo sapiens GN=COPA PE=1 SV=2 - [COPA_HUMAN]	2.73951	0.82	1	1	1	1	1.28431e+07	1224	138.258	7.66455
P63173	60S ribosomal protein L38 OS=Homo sapiens GN=RPL38 PE=1 SV=2 - [RL38_HUMAN]	2.72977	18.57	1	1	1	1	3.05761e+07	70	8.21273	10.0962
Q13136	Liprin-alpha-1 OS=Homo sapiens GN=PPFIA1 PE=1 SV=1 - [LIPA1_HUMAN]	2.72558	0.92	1	1	1	1	7.26348e+07	1202	135.695	6.29053
P57088	Transmembrane protein 33 OS=Homo sapiens GN=TMEM33 PE=1 SV=2 - [TMM33_HUMAN]	2.72529	4.86	1	1	1	1	1.08136e+07	247	27.9598	9.70068
O95793	Double-stranded RNA-binding protein Staufen homolog 1 OS=Homo sapiens GN=STAU1 PE=1 SV=2 - [STAU1_HUMAN]	2.71621	1.73	1	1	1	1	4.74537e+07	577	63.1428	9.43701
P62847	40S ribosomal protein S24 OS=Homo sapiens GN=RPS24 PE=1 SV=1 - [RS24_HUMAN]	2.65896	9.02	1	1	1	1	2.66705e+07	133	15.4134	10.7847
Q9Y265	RuvB-like 1 OS=Homo sapiens GN=RUVBL1 PE=1 SV=1 - [RUVB1_HUMAN]	2.65872	2.63	1	1	1	1	4.11319e+07	456	50.1963	6.41748
Q16543	Hsp90 co-chaperone Cdc37 OS=Homo sapiens GN=CDC37 PE=1 SV=1 - [CDC37_HUMAN]	2.65519	2.38	1	1	1	1	75913929	378	44.44	5.24951
P14678	Small nuclear ribonucleoprotein-associated proteins B and B' OS=Homo sapiens GN=SNRPB PE=1 SV=2 - [RSMB_HUMAN]	2.65332	3.33	2	1	1	1	7.22697e+07	240	24.5937	11.1948
P62701	40S ribosomal protein S4, X isoform OS=Homo sapiens GN=RPS4X PE=1 SV=2 - [RS4X_HUMAN]	2.63979	3.8	1	1	1	1	277126088	263	29.5791	10.1548
P50454	Serpin H1 OS=Homo sapiens GN=SERPINH1 PE=1 SV=2 - [SERPH_HUMAN]	2.63187	2.87	1	1	1	1	16286862	418	46.4112	8.68994
O43760	Synaptogyrin-2 OS=Homo sapiens GN=SYNGR2 PE=1 SV=1 - [SNG2_HUMAN]	2.62133	4.46	1	1	1	1	32214395	224	24.7941	4.94482
P20073	Annexin A7 OS=Homo sapiens GN=ANXA7 PE=1 SV=3 - [ANXA7_HUMAN]	2.59474	1.84	1	1	1	1	90581851	488	52.7058	5.68115
Q92997	Segment polarity protein dishevelled homolog DVL-3 OS=Homo sapiens GN=DVL3 PE=1 SV=2 - [DVL3_HUMAN]	2.59171	1.68	2	1	1	1	8419790	716	78.0059	6.65381
P22102	Trifunctional purine biosynthetic protein adenosine-3 OS=Homo sapiens GN=GART PE=1 SV=1 - [PUR2_HUMAN]	2.54738	0.89	1	1	1	1	6.86879e+07	1010	107.699	6.69775
P58107	Epiplakin OS=Homo sapiens GN=EPPK1 PE=1 SV=2 - [EPIPL_HUMAN]	2.54141	0.59	1	1	1	1	1.75119e+07	5090	555.279	5.60498
O14974	Protein phosphatase 1 regulatory subunit 12A OS=Homo sapiens GN=PPP1R12A PE=1 SV=1 - [MYPT1_HUMAN]	2.52565	0.97	1	1	1	1	4.90171e+07	1030	115.211	5.40186
P41240	Tyrosine-protein kinase CSK OS=Homo sapiens GN=CSK PE=1 SV=1 - [CSK_HUMAN]	2.51629	2.89	1	1	1	1	2.74792e+07	450	50.6717	7.06396
Q13200	26S proteasome non-ATPase regulatory subunit 2 OS=Homo sapiens GN=PSMD2 PE=1 SV=3 - [PSMD2_HUMAN]	2.48457	1.65	1	1	1	1	1.26157e+07	908	100.136	5.19873
Q02978	Mitochondrial 2-oxoglutarate/malate carrier protein OS=Homo sapiens GN=SLC25A11 PE=1 SV=3 - [M2OM_HUMAN]	2.47758	3.18	1	1	1	1		314	34.0399	9.90576
P18206	Vinculin OS=Homo sapiens GN=VCL PE=1 SV=4 - [VINC_HUMAN]	2.47101	0.97	1	1	1	1		1134	123.722	5.65576
Q8N1N4	Keratin, type II cytoskeletal 78 OS=Homo sapiens GN=KRT78 PE=1 SV=2 - [K2C78_HUMAN]	2.47091	3.08	7	1	2	2	1.9045e+08	520	56.8305	6.02393
P62318	Small nuclear ribonucleoprotein Sm D3 OS=Homo sapiens GN=SNRPD3 PE=1 SV=1 - [SMD3_HUMAN]	2.46304	7.94	1	1	1	1	5.52141e+07	126	13.9073	10.3159
P0CG48	Polyubiquitin-C OS=Homo sapiens GN=UBC PE=1 SV=3 - [UBC_HUMAN]	2.45613	11.82	4	1	1	1	4.51207e+07	685	76.9915	7.66455
Q9NYJ8	TGF-beta-activated kinase 1 and MAP3K7-binding protein 2 OS=Homo sapiens GN=TAB2 PE=1 SV=1 - [TAB2_HUMAN]	2.45049	1.59	1	1	1	1	27883702	693	76.4466	8.54346
O43175	D-3-phosphoglycerate dehydrogenase OS=Homo sapiens GN=PHGDH PE=1 SV=4 - [SERA_HUMAN]	2.44406	2.06	1	1	1	1	4.26509e+07	533	56.6144	6.7124
P62854	40S ribosomal protein S26 OS=Homo sapiens GN=RPS26 PE=1 SV=3 - [RS26_HUMAN]	2.42759	7.83	2	1	1	1	151187661	115	13.0071	11.0044
Q15366	Poly(rC)-binding protein 2 OS=Homo sapiens GN=PCBP2 PE=1 SV=1 - [PCBP2_HUMAN]	2.41798	3.56	1	1	1	1	6.64067e+07	365	38.5556	6.78564
P51149	Ras-related protein Rab-7a OS=Homo sapiens GN=RAB7A PE=1 SV=1 - [RAB7A_HUMAN]	2.41723	4.83	1	1	1	1	3.11408e+07	207	23.4748	6.69775
P24666	Low molecular weight phosphotyrosine protein phosphatase OS=Homo sapiens GN=ACP1 PE=1 SV=3 - [PPAC_HUMAN]	2.3941	5.7	1	1	1	1	4.48677e+07	158	18.0308	6.7417
Q9UDY2	Tight junction protein ZO-2 OS=Homo sapiens GN=TJP2 PE=1 SV=2 - [ZO2_HUMAN]	2.3429	1.01	1	1	1	1	7.95559e+06	1190	133.876	7.40088
P07741	Adenine phosphoribosyltransferase OS=Homo sapiens GN=APRT PE=1 SV=2 - [APT_HUMAN]	2.33835	5.56	1	1	1	1	2.92876e+07	180	19.5954	6.02393
Q9BR76	Coronin-1B OS=Homo sapiens GN=CORO1B PE=1 SV=1 - [COR1B_HUMAN]	2.33737	2.04	1	1	1	1	9.46211e+06	489	54.2003	5.88428
O75131	Copine-3 OS=Homo sapiens GN=CPNE3 PE=1 SV=1 - [CPNE3_HUMAN]	2.32548	1.68	8	1	1	1	33816538	537	60.0921	5.84619
P68104	Elongation factor 1-alpha 1 OS=Homo sapiens GN=EEF1A1 PE=1 SV=1 - [EF1A1_HUMAN]	2.32281	2.38	3	1	1	1	889851715	462	50.1091	9.01221
P00403	Cytochrome c oxidase subunit 2 OS=Homo sapiens GN=MT-CO2 PE=1 SV=1 - [COX2_HUMAN]	2.31119	4.41	1	1	1	1	6.30193e+07	227	25.5482	4.81787
P47755	F-actin-capping protein subunit alpha-2 OS=Homo sapiens GN=CAPZA2 PE=1 SV=3 - [CAZA2_HUMAN]	2.3078	3.5	2	1	1	1	217932146	286	32.9286	5.84619
Q9H0B6	Kinesin light chain 2 OS=Homo sapiens GN=KLC2 PE=1 SV=1 - [KLC2_HUMAN]	2.27774	1.29	1	1	1	1	36112234	622	68.8923	7.15186
Q9NZB2	Constitutive coactivator of PPAR-gamma-like protein 1 OS=Homo sapiens GN=FAM120A PE=1 SV=2 - [F120A_HUMAN]	2.27326	0.81	1	1	1	1	4.1817e+07	1118	121.811	8.88037
P47897	Glutamine--tRNA ligase OS=Homo sapiens GN=QARS PE=1 SV=1 - [SYQ_HUMAN]	2.25492	1.03	1	1	1	1	4.34424e+07	775	87.7429	7.15186
P17931	Galectin-3 OS=Homo sapiens GN=LGALS3 PE=1 SV=5 - [LEG3_HUMAN]	2.22538	4.4	1	1	1	1	4.44025e+07	250	26.1361	8.55811
P46781	40S ribosomal protein S9 OS=Homo sapiens GN=RPS9 PE=1 SV=3 - [RS9_HUMAN]	2.2119	4.64	1	1	1	1	1.14212e+08	194	22.5776	10.6528
P31948	Stress-induced-phosphoprotein 1 OS=Homo sapiens GN=STIP1 PE=1 SV=1 - [STIP1_HUMAN]	2.1827	1.66	1	1	1	1	7.66928e+07	543	62.5994	6.80029
P25705	ATP synthase subunit alpha, mitochondrial OS=Homo sapiens GN=ATP5A1 PE=1 SV=1 - [ATPA_HUMAN]	2.17606	1.81	1	1	1	1	36904261	553	59.7136	9.12939
Q9NSB2	Keratin, type II cuticular Hb4 OS=Homo sapiens GN=KRT84 PE=2 SV=2 - [KRT84_HUMAN]	2.17551	2.67	7	1	2	2	1.42543e+08	600	64.8015	7.56201
P13796	Plastin-2 OS=Homo sapiens GN=LCP1 PE=1 SV=6 - [PLSL_HUMAN]	2.16021	1.44	3	1	1	1	1.78402e+07	627	70.2439	5.42725
Q9NUD5	Zinc finger CCHC domain-containing protein 3 OS=Homo sapiens GN=ZCCHC3 PE=1 SV=1 - [ZCHC3_HUMAN]	2.12777	2.48	1	1	1	1	1.35152e+07	404	43.5909	8.52881
Q99873	Protein arginine N-methyltransferase 1 OS=Homo sapiens GN=PRMT1 PE=1 SV=2 - [ANM1_HUMAN]	2.12178	3.05	1	1	1	1	2.47586e+07	361	41.4885	5.42725
Q14315	Filamin-C OS=Homo sapiens GN=FLNC PE=1 SV=3 - [FLNC_HUMAN]	2.11387	0.33	1	1	1	1	3.89423e+07	2725	290.841	5.97314
Q9NX63	MICOS complex subunit MIC19 OS=Homo sapiens GN=CHCHD3 PE=1 SV=1 - [MIC19_HUMAN]	2.11186	3.96	1	1	1	1	22841392	227	26.1362	8.27979
Q96FW1	Ubiquitin thioesterase OTUB1 OS=Homo sapiens GN=OTUB1 PE=1 SV=2 - [OTUB1_HUMAN]	2.09526	3.32	1	1	1	1	54386739	271	31.2644	4.94482
O60361	Putative nucleoside diphosphate kinase OS=Homo sapiens GN=NME2P1 PE=5 SV=1 - [NDK8_HUMAN]	2.07823	6.57	3	1	1	1	25309574	137	15.519	8.57275
Q15181	Inorganic pyrophosphatase OS=Homo sapiens GN=PPA1 PE=1 SV=2 - [IPYR_HUMAN]	2.06259	3.11	1	1	1	1	84133419	289	32.6392	5.85889
Q8IWZ3	Ankyrin repeat and KH domain-containing protein 1 OS=Homo sapiens GN=ANKHD1 PE=1 SV=1 - [ANKH1_HUMAN]	2.05866	0.28	1	1	1	1	92165253	2542	269.291	5.73193
Q9Y262	Eukaryotic translation initiation factor 3 subunit L OS=Homo sapiens GN=EIF3L PE=1 SV=1 - [EIF3L_HUMAN]	2.05018	1.24	1	1	1	1	28841136	564	66.6844	6.34131
Q00839	Heterogeneous nuclear ribonucleoprotein U OS=Homo sapiens GN=HNRNPU PE=1 SV=6 - [HNRPU_HUMAN]	2.00769	0.85	1	1	1	1	24496388	825	90.528	5.99854
P15153	Ras-related C3 botulinum toxin substrate 2 OS=Homo sapiens GN=RAC2 PE=1 SV=1 - [RAC2_HUMAN]	1.9941	4.17	3	1	1	1	3.09641e+07	192	21.4151	7.60596
O00425	Insulin-like growth factor 2 mRNA-binding protein 3 OS=Homo sapiens GN=IGF2BP3 PE=1 SV=2 - [IF2B3_HUMAN]	1.98555	1.38	1	1	1	1	40946644	579	63.6656	8.86572
Q9Y230	RuvB-like 2 OS=Homo sapiens GN=RUVBL2 PE=1 SV=3 - [RUVB2_HUMAN]	1.97265	2.38	1	1	1	1		463	51.1246	5.64307
Q9NPH2	Inositol-3-phosphate synthase 1 OS=Homo sapiens GN=ISYNA1 PE=1 SV=1 - [INO1_HUMAN]	1.91949	1.61	1	1	1	1	9.94531e+07	558	61.0291	5.75732
Q92974	Rho guanine nucleotide exchange factor 2 OS=Homo sapiens GN=ARHGEF2 PE=1 SV=4 - [ARHG2_HUMAN]	1.88479	1.01	1	1	1	1	1.68678e+07	986	111.473	7.26904
O00264	Membrane-associated progesterone receptor component 1 OS=Homo sapiens GN=PGRMC1 PE=1 SV=3 - [PGRC1_HUMAN]	1.86567	4.1	1	1	1	1	3.78272e+07	195	21.6578	4.70361
P06737	Glycogen phosphorylase, liver form OS=Homo sapiens GN=PYGL PE=1 SV=4 - [PYGL_HUMAN]	1.82712	0.94	1	1	1	1	20098383	847	97.087	7.1665
Q15645	Pachytene checkpoint protein 2 homolog OS=Homo sapiens GN=TRIP13 PE=1 SV=2 - [PCH2_HUMAN]	1.78816	2.31	1	1	1	1	1.77451e+07	432	48.5205	6.0874
Q13155	Aminoacyl tRNA synthase complex-interacting multifunctional protein 2 OS=Homo sapiens GN=AIMP2 PE=1 SV=2 - [AIMP2_HUMAN]	1.76692	2.81	1	1	1	1	1.29754e+07	320	35.3263	8.22119
P30041	Peroxiredoxin-6 OS=Homo sapiens GN=PRDX6 PE=1 SV=3 - [PRDX6_HUMAN]	1.76462	4.02	1	1	1	1	24999168	224	25.0192	6.37939
P26639	Threonine--tRNA ligase, cytoplasmic OS=Homo sapiens GN=TARS PE=1 SV=3 - [SYTC_HUMAN]	1.69151	1.11	1	1	1	1	6.93897e+07	723	83.3819	6.66846
O95486	Protein transport protein Sec24A OS=Homo sapiens GN=SEC24A PE=1 SV=2 - [SC24A_HUMAN]	1.65424	0.73	1	1	1	1	4.42255e+07	1093	119.674	7.66455
O43143	Pre-mRNA-splicing factor ATP-dependent RNA helicase DHX15 OS=Homo sapiens GN=DHX15 PE=1 SV=2 - [DHX15_HUMAN]	0	0.88	1	1	1	1	3.99751e+07	795	90.8752	7.45947
Q08211	ATP-dependent RNA helicase A OS=Homo sapiens GN=DHX9 PE=1 SV=4 - [DHX9_HUMAN]	0	0.63	1	1	1	1	2.70028e+07	1270	140.869	6.84424
Q8N1I0	Dedicator of cytokinesis protein 4 OS=Homo sapiens GN=DOCK4 PE=1 SV=3 - [DOCK4_HUMAN]	0	0.81	1	1	1	1	2011788732	1966	225.063	7.6499
Q14974	Importin subunit beta-1 OS=Homo sapiens GN=KPNB1 PE=1 SV=2 - [IMB1_HUMAN]	0	1.71	1	1	1	1	1.07897e+07	876	97.108	4.77979
O00139	Kinesin-like protein KIF2A OS=Homo sapiens GN=KIF2A PE=1 SV=3 - [KIF2A_HUMAN]	0	1.13	1	1	1	1	41267121	706	79.9046	6.68311
P51812	Ribosomal protein S6 kinase alpha-3 OS=Homo sapiens GN=RPS6KA3 PE=1 SV=1 - [KS6A3_HUMAN]	0	1.08	1	1	1	1	1.54532e+07	740	83.6829	6.88818
Q9Y618	Nuclear receptor corepressor 2 OS=Homo sapiens GN=NCOR2 PE=1 SV=2 - [NCOR2_HUMAN]	0	0.71	1	1	1	1		2525	274.635	7.59131
P23381	Tryptophan--tRNA ligase, cytoplasmic OS=Homo sapiens GN=WARS PE=1 SV=2 - [SYWC_HUMAN]	0	2.34	1	1	1	1		471	53.1316	6.22705
Q99426	Tubulin-folding cofactor B OS=Homo sapiens GN=TBCB PE=1 SV=2 - [TBCB_HUMAN]	0	4.1	1	1	1	2	6.01554e+07	244	27.3085	5.14795
Q03167	Transforming growth factor beta receptor type 3 OS=Homo sapiens GN=TGFBR3 PE=1 SV=3 - [TGBR3_HUMAN]	0	0.82	1	1	1	1		851	93.4398	5.70654

## Sheet: APEX2 alone 3 w.o stress
Table S1. List of pulled-down proteins identified by LC-MS/MS analysis: APEX2 plasmid in unstressed SK-N-SH cells: Replicate 3
Accession	Description	Score	Coverage	# Proteins	# Unique Peptides	# Peptides	# PSMs	Area	# AAs	MW [kDa]	calc. pI
P68363	Tubulin alpha-1B chain OS=Homo sapiens GN=TUBA1B PE=1 SV=1 - [TBA1B_HUMAN]	138.252	28.38	7	3	9	42	2.84628e+09	451	50.1196	5.05908
P35908	Keratin, type II cytoskeletal 2 epidermal OS=Homo sapiens GN=KRT2 PE=1 SV=2 - [K22E_HUMAN]	105.253	43.51	7	17	24	30	2.58578e+09	639	65.3932	8.00146
P13645	Keratin, type I cytoskeletal 10 OS=Homo sapiens GN=KRT10 PE=1 SV=6 - [K1C10_HUMAN]	103.447	41.95	13	18	20	30	6.83526e+09	584	58.7917	5.21143
P04264	Keratin, type II cytoskeletal 1 OS=Homo sapiens GN=KRT1 PE=1 SV=6 - [K2C1_HUMAN]	100.075	39.75	3	14	18	27	3.57649e+09	644	65.999	8.11865
P68366	Tubulin alpha-4A chain OS=Homo sapiens GN=TUBA4A PE=1 SV=1 - [TBA4A_HUMAN]	82.0414	24.33	3	1	7	25	1.41205e+09	448	49.8924	5.05908
P0DMV9	Heat shock 70 kDa protein 1B OS=Homo sapiens GN=HSPA1B PE=1 SV=1 - [HS71B_HUMAN]	63.2366	17.63	3	8	10	18	1.29447e+09	641	70.009	5.65576
P35527	Keratin, type I cytoskeletal 9 OS=Homo sapiens GN=KRT9 PE=1 SV=3 - [K1C9_HUMAN]	59.5879	27.61	1	11	11	16	1.66126e+09	623	62.0268	5.23682
P02533	Keratin, type I cytoskeletal 14 OS=Homo sapiens GN=KRT14 PE=1 SV=4 - [K1C14_HUMAN]	45.4036	23.94	15	2	11	16	6.08396e+09	472	51.5294	5.16064
P08779	Keratin, type I cytoskeletal 16 OS=Homo sapiens GN=KRT16 PE=1 SV=4 - [K1C16_HUMAN]	45.2331	27.27	15	3	12	16	6.08396e+09	473	51.2362	5.04639
P05787	Keratin, type II cytoskeletal 8 OS=Homo sapiens GN=KRT8 PE=1 SV=7 - [K2C8_HUMAN]	36.476	17.39	5	4	7	12	8.12111e+08	483	53.6711	5.59229
P60709	Actin, cytoplasmic 1 OS=Homo sapiens GN=ACTB PE=1 SV=1 - [ACTB_HUMAN]	36.2336	30.4	12	9	9	13	2.44873e+09	375	41.7097	5.47803
P13647	Keratin, type II cytoskeletal 5 OS=Homo sapiens GN=KRT5 PE=1 SV=3 - [K2C5_HUMAN]	35.9019	16.44	5	3	10	13	5.74206e+08	590	62.34	7.73779
P07437	Tubulin beta chain OS=Homo sapiens GN=TUBB PE=1 SV=2 - [TBB5_HUMAN]	34.3987	10.81	6	2	4	12	1.14752e+09	444	49.639	4.89404
Q15149	Plectin OS=Homo sapiens GN=PLEC PE=1 SV=3 - [PLEC_HUMAN]	34.0916	2.73	1	7	10	10	2.83663e+08	4684	531.466	5.96045
P02538	Keratin, type II cytoskeletal 6A OS=Homo sapiens GN=KRT6A PE=1 SV=3 - [K2C6A_HUMAN]	33.4379	15.6	6	1	9	12	709500220	564	60.0083	8.00146
Q00610	Clathrin heavy chain 1 OS=Homo sapiens GN=CLTC PE=1 SV=5 - [CLH1_HUMAN]	32.4061	8.18	2	10	10	10	2.83674e+08	1675	191.493	5.69385
P58107	Epiplakin OS=Homo sapiens GN=EPPK1 PE=1 SV=2 - [EPIPL_HUMAN]	31.8464	10.9	1	5	8	9	3.61547e+08	5090	555.279	5.60498
P08727	Keratin, type I cytoskeletal 19 OS=Homo sapiens GN=KRT19 PE=1 SV=4 - [K1C19_HUMAN]	29.9294	15.25	11	2	8	12	6.09893e+09	400	44.0791	5.13525
P49327	Fatty acid synthase OS=Homo sapiens GN=FASN PE=1 SV=3 - [FAS_HUMAN]	27.6324	3.98	1	8	8	9	9.30511e+07	2511	273.254	6.44287
P19012	Keratin, type I cytoskeletal 15 OS=Homo sapiens GN=KRT15 PE=1 SV=3 - [K1C15_HUMAN]	25.6712	10.31	11	1	6	10	5.77102e+09	456	49.1811	4.76709
Q13885	Tubulin beta-2A chain OS=Homo sapiens GN=TUBB2A PE=1 SV=1 - [TBB2A_HUMAN]	24.4854	7.42	5	1	3	8	5.68714e+08	445	49.875	4.89404
Q9BUF5	Tubulin beta-6 chain OS=Homo sapiens GN=TUBB6 PE=1 SV=1 - [TBB6_HUMAN]	24.091	7.4	5	1	3	8	5.7608e+08	446	49.825	4.88135
P05783	Keratin, type I cytoskeletal 18 OS=Homo sapiens GN=KRT18 PE=1 SV=2 - [K1C18_HUMAN]	21.298	10.93	8	3	5	8	5.90043e+09	430	48.0285	5.45264
P21333	Filamin-A OS=Homo sapiens GN=FLNA PE=1 SV=4 - [FLNA_HUMAN]	21.2912	3.21	1	7	7	7	2.49205e+08	2647	280.564	6.06201
Q9NVI7	ATPase family AAA domain-containing protein 3A OS=Homo sapiens GN=ATAD3A PE=1 SV=2 - [ATD3A_HUMAN]	21.172	11.36	1	3	6	7	1.67109e+08	634	71.3247	8.98291
O00571	ATP-dependent RNA helicase DDX3X OS=Homo sapiens GN=DDX3X PE=1 SV=3 - [DDX3X_HUMAN]	20.1607	10.57	2	6	6	6	3.02822e+08	662	73.198	7.18115
P62701	40S ribosomal protein S4, X isoform OS=Homo sapiens GN=RPS4X PE=1 SV=2 - [RS4X_HUMAN]	19.5749	16.73	3	4	4	8	3.67777e+08	263	29.5791	10.1548
Q96PK6	RNA-binding protein 14 OS=Homo sapiens GN=RBM14 PE=1 SV=2 - [RBM14_HUMAN]	19.4284	10.61	1	6	6	6	1.98605e+08	669	69.4489	9.67139
P08670	Vimentin OS=Homo sapiens GN=VIM PE=1 SV=4 - [VIME_HUMAN]	18.6872	9.44	2	3	4	6	2.50838e+08	466	53.6191	5.12256
P11142	Heat shock cognate 71 kDa protein OS=Homo sapiens GN=HSPA8 PE=1 SV=1 - [HSP7C_HUMAN]	17.3489	9.91	3	3	5	5	6.64681e+08	646	70.8542	5.51611
P68104	Elongation factor 1-alpha 1 OS=Homo sapiens GN=EEF1A1 PE=1 SV=1 - [EF1A1_HUMAN]	16.025	11.26	3	5	5	6	3.63293e+08	462	50.1091	9.01221
Q5T9A4	ATPase family AAA domain-containing protein 3B OS=Homo sapiens GN=ATAD3B PE=1 SV=1 - [ATD3B_HUMAN]	15.8775	7.56	1	1	4	5	1.19809e+08	648	72.5273	9.20264
O43707	Alpha-actinin-4 OS=Homo sapiens GN=ACTN4 PE=1 SV=2 - [ACTN4_HUMAN]	15.5055	5.82	3	5	5	5	1.47743e+08	911	104.788	5.43994
Q13085	Acetyl-CoA carboxylase 1 OS=Homo sapiens GN=ACACA PE=1 SV=2 - [ACACA_HUMAN]	14.9347	2.47	2	5	5	5	1.0897e+08	2346	265.385	6.3667
P23396	40S ribosomal protein S3 OS=Homo sapiens GN=RPS3 PE=1 SV=2 - [RS3_HUMAN]	13.5883	17.7	1	5	5	5	3.57308e+08	243	26.6714	9.65674
P02768	Serum albumin OS=Homo sapiens GN=ALB PE=1 SV=2 - [ALBU_HUMAN]	13.4878	10.84	1	6	6	6	1.39531e+08	609	69.3215	6.27783
P14868	Aspartate--tRNA ligase, cytoplasmic OS=Homo sapiens GN=DARS PE=1 SV=2 - [SYDC_HUMAN]	12.1699	8.58	1	4	4	4	7.38716e+07	501	57.1	6.55127
P22314	Ubiquitin-like modifier-activating enzyme 1 OS=Homo sapiens GN=UBA1 PE=1 SV=3 - [UBA1_HUMAN]	12.1162	2.55	1	2	2	3	1.25782e+08	1058	117.774	5.75732
Q96HS1	Serine/threonine-protein phosphatase PGAM5, mitochondrial OS=Homo sapiens GN=PGAM5 PE=1 SV=2 - [PGAM5_HUMAN]	11.9416	10.03	1	4	4	4	1.25816e+08	289	31.9846	8.67529
P32119	Peroxiredoxin-2 OS=Homo sapiens GN=PRDX2 PE=1 SV=5 - [PRDX2_HUMAN]	11.8087	18.18	1	2	3	4	6.1295e+08	198	21.8782	5.97314
P13639	Elongation factor 2 OS=Homo sapiens GN=EEF2 PE=1 SV=4 - [EF2_HUMAN]	11.6859	6.41	2	4	4	4	1.78198e+08	858	95.277	6.82959
P26641	Elongation factor 1-gamma OS=Homo sapiens GN=EEF1G PE=1 SV=3 - [EF1G_HUMAN]	11.2439	7.55	1	3	3	4	3.86389e+08	437	50.0871	6.66846
P19013	Keratin, type II cytoskeletal 4 OS=Homo sapiens GN=KRT4 PE=1 SV=4 - [K2C4_HUMAN]	10.7634	5.24	4	1	3	4	5.23366e+08	534	57.2498	6.60986
Q06830	Peroxiredoxin-1 OS=Homo sapiens GN=PRDX1 PE=1 SV=1 - [PRDX1_HUMAN]	10.5026	16.58	2	2	3	4	7.11221e+08	199	22.0963	8.1333
P07900	Heat shock protein HSP 90-alpha OS=Homo sapiens GN=HSP90AA1 PE=1 SV=5 - [HS90A_HUMAN]	10.376	3.28	2	2	3	3	3.4496e+08	732	84.6067	5.021
P60842	Eukaryotic initiation factor 4A-I OS=Homo sapiens GN=EIF4A1 PE=1 SV=1 - [IF4A1_HUMAN]	10.0237	4.43	2	2	2	4	6.0427e+08	406	46.1246	5.47803
P61247	40S ribosomal protein S3a OS=Homo sapiens GN=RPS3A PE=1 SV=2 - [RS3A_HUMAN]	10.006	12.5	1	3	3	4	2.10651e+08	264	29.9257	9.72998
Q9BSJ8	Extended synaptotagmin-1 OS=Homo sapiens GN=ESYT1 PE=1 SV=1 - [ESYT1_HUMAN]	9.73867	3.44	1	3	3	3	8.80191e+07	1104	122.78	5.8335
Q92841	Probable ATP-dependent RNA helicase DDX17 OS=Homo sapiens GN=DDX17 PE=1 SV=2 - [DDX17_HUMAN]	9.73776	5.49	1	2	4	4	8.33759e+07	729	80.222	8.26514
P55072	Transitional endoplasmic reticulum ATPase OS=Homo sapiens GN=VCP PE=1 SV=4 - [TERA_HUMAN]	9.39677	4.34	1	3	3	3	1.29933e+08	806	89.2657	5.26221
Q92900	Regulator of nonsense transcripts 1 OS=Homo sapiens GN=UPF1 PE=1 SV=2 - [RENT1_HUMAN]	9.33367	3.01	2	3	3	3	8.77052e+07	1129	124.267	6.60986
P08238	Heat shock protein HSP 90-beta OS=Homo sapiens GN=HSP90AB1 PE=1 SV=4 - [HS90B_HUMAN]	9.21991	4.83	3	2	3	3	3.11037e+08	724	83.2121	5.03369
P26599	Polypyrimidine tract-binding protein 1 OS=Homo sapiens GN=PTBP1 PE=1 SV=1 - [PTBP1_HUMAN]	9.02607	4.33	1	1	1	2	2.20453e+08	531	57.1856	9.17334
Q92945	Far upstream element-binding protein 2 OS=Homo sapiens GN=KHSRP PE=1 SV=4 - [FUBP2_HUMAN]	9.00266	4.22	1	3	3	3	1.65554e+08	711	73.07	7.29834
P06733	Alpha-enolase OS=Homo sapiens GN=ENO1 PE=1 SV=2 - [ENOA_HUMAN]	9.00208	4.15	3	1	1	2	2.28906e+08	434	47.1393	7.38623
P62805	Histone H4 OS=Homo sapiens GN=HIST1H4A PE=1 SV=2 - [H4_HUMAN]	8.88687	29.13	1	3	3	3	7.7156e+08	103	11.3604	11.356
P54136	Arginine--tRNA ligase, cytoplasmic OS=Homo sapiens GN=RARS PE=1 SV=2 - [SYRC_HUMAN]	8.43421	5.61	1	3	3	3	6.03537e+07	660	75.3309	6.68311
P35579	Myosin-9 OS=Homo sapiens GN=MYH9 PE=1 SV=4 - [MYH9_HUMAN]	8.42258	1.07	1	2	3	3	6.79542e+07	1960	226.392	5.60498
P47897	Glutamine--tRNA ligase OS=Homo sapiens GN=QARS PE=1 SV=1 - [SYQ_HUMAN]	8.23834	3.48	1	3	3	3	7.62961e+07	775	87.7429	7.15186
P17844	Probable ATP-dependent RNA helicase DDX5 OS=Homo sapiens GN=DDX5 PE=1 SV=1 - [DDX5_HUMAN]	8.1009	5.05	1	1	3	3	8.03487e+07	614	69.1047	8.92432
P08865	40S ribosomal protein SA OS=Homo sapiens GN=RPSA PE=1 SV=4 - [RSSA_HUMAN]	8.07676	9.49	1	2	2	2	1.00492e+08	295	32.8334	4.86865
Q8WWM7	Ataxin-2-like protein OS=Homo sapiens GN=ATXN2L PE=1 SV=2 - [ATX2L_HUMAN]	8.04915	1.58	1	1	1	2	7.21147e+07	1075	113.304	8.5874
Q14315	Filamin-C OS=Homo sapiens GN=FLNC PE=1 SV=3 - [FLNC_HUMAN]	7.76608	0.81	1	2	2	3	4.69862e+07	2725	290.841	5.97314
P04406	Glyceraldehyde-3-phosphate dehydrogenase OS=Homo sapiens GN=GAPDH PE=1 SV=3 - [G3P_HUMAN]	7.46196	8.36	1	2	2	2	2.13254e+08	335	36.0304	8.45557
Q14694	Ubiquitin carboxyl-terminal hydrolase 10 OS=Homo sapiens GN=USP10 PE=1 SV=2 - [UBP10_HUMAN]	7.4408	3.38	1	2	2	2	4.87433e+07	798	87.0798	5.31299
Q86YZ3	Hornerin OS=Homo sapiens GN=HRNR PE=1 SV=2 - [HORN_HUMAN]	7.38762	1.68	1	1	1	2	5.82857e+07	2850	282.228	10.0376
P49368	T-complex protein 1 subunit gamma OS=Homo sapiens GN=CCT3 PE=1 SV=4 - [TCPG_HUMAN]	7.0149	4.04	1	2	2	2	9.14064e+07	545	60.4953	6.49365
Q13200	26S proteasome non-ATPase regulatory subunit 2 OS=Homo sapiens GN=PSMD2 PE=1 SV=3 - [PSMD2_HUMAN]	6.7207	2.97	1	2	2	2	3.71e+07	908	100.136	5.19873
P33993	DNA replication licensing factor MCM7 OS=Homo sapiens GN=MCM7 PE=1 SV=4 - [MCM7_HUMAN]	6.718	3.89	1	2	2	2	3.11987e+07	719	81.2566	6.45557
Q15365	Poly(rC)-binding protein 1 OS=Homo sapiens GN=PCBP1 PE=1 SV=2 - [PCBP1_HUMAN]	6.67565	6.18	3	2	2	2	1.95383e+08	356	37.4739	7.09326
P62263	40S ribosomal protein S14 OS=Homo sapiens GN=RPS14 PE=1 SV=3 - [RS14_HUMAN]	6.5061	8.61	1	2	2	2	1.41009e+08	151	16.2625	10.0522
P15311	Ezrin OS=Homo sapiens GN=EZR PE=1 SV=4 - [EZRI_HUMAN]	6.43761	4.61	3	3	3	3	9.52553e+07	586	69.3697	6.26514
Q14152	Eukaryotic translation initiation factor 3 subunit A OS=Homo sapiens GN=EIF3A PE=1 SV=1 - [EIF3A_HUMAN]	6.42854	2.1	1	2	2	2	1.36993e+08	1382	166.468	6.78564
P37802	Transgelin-2 OS=Homo sapiens GN=TAGLN2 PE=1 SV=3 - [TAGL2_HUMAN]	6.31197	6.03	1	1	1	2	2.94337e+08	199	22.3772	8.25049
P07355	Annexin A2 OS=Homo sapiens GN=ANXA2 PE=1 SV=2 - [ANXA2_HUMAN]	6.30018	7.08	2	2	2	2	5.53139e+07	339	38.5798	7.75244
P63244	Receptor of activated protein C kinase 1 OS=Homo sapiens GN=RACK1 PE=1 SV=3 - [RACK1_HUMAN]	6.22446	6.62	1	2	2	2	2.19183e+08	317	35.0546	7.69385
P26373	60S ribosomal protein L13 OS=Homo sapiens GN=RPL13 PE=1 SV=4 - [RL13_HUMAN]	6.22254	9.95	1	2	2	2	8.13204e+07	211	24.2465	11.6489
P00338	L-lactate dehydrogenase A chain OS=Homo sapiens GN=LDHA PE=1 SV=2 - [LDHA_HUMAN]	6.19474	6.63	4	2	2	2	128602046	332	36.6654	8.26514
Q14974	Importin subunit beta-1 OS=Homo sapiens GN=KPNB1 PE=1 SV=2 - [IMB1_HUMAN]	6.0894	3.08	1	2	2	2	1.19845e+08	876	97.108	4.77979
Q00839	Heterogeneous nuclear ribonucleoprotein U OS=Homo sapiens GN=HNRNPU PE=1 SV=6 - [HNRPU_HUMAN]	6.07673	2.67	1	2	2	2	7.85194e+07	825	90.528	5.99854
P05141	ADP/ATP translocase 2 OS=Homo sapiens GN=SLC25A5 PE=1 SV=7 - [ADT2_HUMAN]	6.00236	6.71	4	2	2	2	2.65676e+08	298	32.8312	9.68604
P23588	Eukaryotic translation initiation factor 4B OS=Homo sapiens GN=EIF4B PE=1 SV=2 - [IF4B_HUMAN]	5.95869	6.71	1	3	3	3	1.61601e+08	611	69.1103	5.73193
Q9Y262	Eukaryotic translation initiation factor 3 subunit L OS=Homo sapiens GN=EIF3L PE=1 SV=1 - [EIF3L_HUMAN]	5.90705	4.08	1	2	2	2	7.87082e+07	564	66.6844	6.34131
Q13813	Spectrin alpha chain, non-erythrocytic 1 OS=Homo sapiens GN=SPTAN1 PE=1 SV=3 - [SPTN1_HUMAN]	5.87799	0.81	1	2	2	2	2.65845e+07	2472	284.364	5.35107
Q04637	Eukaryotic translation initiation factor 4 gamma 1 OS=Homo sapiens GN=EIF4G1 PE=1 SV=4 - [IF4G1_HUMAN]	5.83771	1.25	1	2	2	2	169878717	1599	175.382	5.32568
Q15717	ELAV-like protein 1 OS=Homo sapiens GN=ELAVL1 PE=1 SV=2 - [ELAV1_HUMAN]	5.80148	6.13	3	2	2	2	8.46444e+07	326	36.0692	9.17334
Q9NZB2	Constitutive coactivator of PPAR-gamma-like protein 1 OS=Homo sapiens GN=FAM120A PE=1 SV=2 - [F120A_HUMAN]	5.79993	1.79	1	2	2	2	3.52442e+07	1118	121.811	8.88037
P11802	Cyclin-dependent kinase 4 OS=Homo sapiens GN=CDK4 PE=1 SV=2 - [CDK4_HUMAN]	5.77332	6.6	28	2	2	2	6.37449e+07	303	33.7084	7.00537
Q96I24	Far upstream element-binding protein 3 OS=Homo sapiens GN=FUBP3 PE=1 SV=2 - [FUBP3_HUMAN]	5.73752	3.5	2	2	2	2	7.03358e+07	572	61.6022	8.38232
Q7Z794	Keratin, type II cytoskeletal 1b OS=Homo sapiens GN=KRT77 PE=1 SV=3 - [K2C1B_HUMAN]	5.70056	4.15	1	1	2	2	1.30964e+09	578	61.8635	5.98584
Q9UJU6	Drebrin-like protein OS=Homo sapiens GN=DBNL PE=1 SV=1 - [DBNL_HUMAN]	5.65399	5.12	1	2	2	2	2.48657e+07	430	48.1776	5.04639
P55884	Eukaryotic translation initiation factor 3 subunit B OS=Homo sapiens GN=EIF3B PE=1 SV=3 - [EIF3B_HUMAN]	5.64833	2.95	1	2	2	2	4.00499e+07	814	92.4238	4.99561
P04075	Fructose-bisphosphate aldolase A OS=Homo sapiens GN=ALDOA PE=1 SV=2 - [ALDOA_HUMAN]	5.57397	6.32	1	2	2	2	4.29884e+08	364	39.3953	8.08936
Q99613	Eukaryotic translation initiation factor 3 subunit C OS=Homo sapiens GN=EIF3C PE=1 SV=1 - [EIF3C_HUMAN]	5.57189	1.97	2	2	2	2	6.66761e+07	913	105.278	5.68115
P13797	Plastin-3 OS=Homo sapiens GN=PLS3 PE=1 SV=4 - [PLST_HUMAN]	5.56285	2.86	3	2	2	2	1.26679e+08	630	70.7662	5.60498
P61978	Heterogeneous nuclear ribonucleoprotein K OS=Homo sapiens GN=HNRNPK PE=1 SV=1 - [HNRPK_HUMAN]	5.54023	6.26	1	2	2	2	4.74814e+07	463	50.9444	5.5415
P17987	T-complex protein 1 subunit alpha OS=Homo sapiens GN=TCP1 PE=1 SV=1 - [TCPA_HUMAN]	5.53535	3.96	1	2	2	2	1.4999e+08	556	60.3056	6.11279
Q9Y265	RuvB-like 1 OS=Homo sapiens GN=RUVBL1 PE=1 SV=1 - [RUVB1_HUMAN]	5.52085	5.26	1	2	2	2	7.6807e+07	456	50.1963	6.41748
P41252	Isoleucine--tRNA ligase, cytoplasmic OS=Homo sapiens GN=IARS PE=1 SV=2 - [SYIC_HUMAN]	5.50686	1.51	1	2	2	2	158557319	1262	144.406	6.15088
Q92499	ATP-dependent RNA helicase DDX1 OS=Homo sapiens GN=DDX1 PE=1 SV=2 - [DDX1_HUMAN]	5.39564	2.84	1	2	2	2	1.24392e+08	740	82.3798	7.2251
O60814	Histone H2B type 1-K OS=Homo sapiens GN=HIST1H2BK PE=1 SV=3 - [H2B1K_HUMAN]	5.36284	19.05	15	2	2	2	5.71332e+08	126	13.8816	10.3159
Q02878	60S ribosomal protein L6 OS=Homo sapiens GN=RPL6 PE=1 SV=3 - [RL6_HUMAN]	5.35987	5.21	1	1	1	2	5.45941e+07	288	32.7076	10.5796
Q08211	ATP-dependent RNA helicase A OS=Homo sapiens GN=DHX9 PE=1 SV=4 - [DHX9_HUMAN]	5.27462	1.65	1	2	2	2	3.22772e+07	1270	140.869	6.84424
P20073	Annexin A7 OS=Homo sapiens GN=ANXA7 PE=1 SV=3 - [ANXA7_HUMAN]	5.24246	4.1	1	2	2	2	1.01773e+08	488	52.7058	5.68115
P33316	Deoxyuridine 5'-triphosphate nucleotidohydrolase, mitochondrial OS=Homo sapiens GN=DUT PE=1 SV=4 - [DUT_HUMAN]	5.23917	7.14	1	2	2	2	3.08014e+07	252	26.5466	9.36377
O43175	D-3-phosphoglycerate dehydrogenase OS=Homo sapiens GN=PHGDH PE=1 SV=4 - [SERA_HUMAN]	5.19678	3.75	1	2	2	2	7.4484e+07	533	56.6144	6.7124
Q02978	Mitochondrial 2-oxoglutarate/malate carrier protein OS=Homo sapiens GN=SLC25A11 PE=1 SV=3 - [M2OM_HUMAN]	5.19037	7.01	1	2	2	2	6.9588e+07	314	34.0399	9.90576
P27635	60S ribosomal protein L10 OS=Homo sapiens GN=RPL10 PE=1 SV=4 - [RL10_HUMAN]	5.16509	9.35	2	2	2	2	5.03499e+08	214	24.5879	10.0815
P41219	Peripherin OS=Homo sapiens GN=PRPH PE=1 SV=2 - [PERI_HUMAN]	5.10115	4.47	2	1	2	2	7.44223e+07	470	53.6184	5.46533
P15924	Desmoplakin OS=Homo sapiens GN=DSP PE=1 SV=3 - [DESP_HUMAN]	5.09543	0.63	1	2	2	2	5.74318e+07	2871	331.569	6.81494
P62269	40S ribosomal protein S18 OS=Homo sapiens GN=RPS18 PE=1 SV=3 - [RS18_HUMAN]	5.07221	10.53	1	2	2	2	1.00601e+08	152	17.7079	10.9897
Q8N1N4	Keratin, type II cytoskeletal 78 OS=Homo sapiens GN=KRT78 PE=1 SV=2 - [K2C78_HUMAN]	5.05295	3.85	1	1	2	2	2.14544e+08	520	56.8305	6.02393
Q6NXT2	Histone H3.3C OS=Homo sapiens GN=H3F3C PE=1 SV=3 - [H3C_HUMAN]	5.04095	6.67	5	1	1	2	2113980950	135	15.2044	11.1069
P22102	Trifunctional purine biosynthetic protein adenosine-3 OS=Homo sapiens GN=GART PE=1 SV=1 - [PUR2_HUMAN]	5.01117	1.98	1	2	2	2	8.63135e+07	1010	107.699	6.69775
A5YKK6	CCR4-NOT transcription complex subunit 1 OS=Homo sapiens GN=CNOT1 PE=1 SV=2 - [CNOT1_HUMAN]	4.96295	0.88	1	2	2	2	4.48385e+07	2376	266.768	7.10791
P30041	Peroxiredoxin-6 OS=Homo sapiens GN=PRDX6 PE=1 SV=3 - [PRDX6_HUMAN]	4.93027	8.04	1	2	2	2	6.50097e+07	224	25.0192	6.37939
O15027	Protein transport protein Sec16A OS=Homo sapiens GN=SEC16A PE=1 SV=3 - [SC16A_HUMAN]	4.77739	0.87	1	2	2	2	1.56673e+08	2179	233.373	5.63037
P14618	Pyruvate kinase PKM OS=Homo sapiens GN=PKM PE=1 SV=4 - [KPYM_HUMAN]	4.75645	3.58	1	2	2	2	538511908	531	57.9	7.84033
Q04721	Neurogenic locus notch homolog protein 2 OS=Homo sapiens GN=NOTCH2 PE=1 SV=3 - [NOTC2_HUMAN]	4.70526	0.73	1	1	1	2		2471	265.226	5.13525
P35580	Myosin-10 OS=Homo sapiens GN=MYH10 PE=1 SV=3 - [MYH10_HUMAN]	4.56974	0.91	2	1	2	2	6.01104e+07	1976	228.858	5.5415
Q99456	Keratin, type I cytoskeletal 12 OS=Homo sapiens GN=KRT12 PE=1 SV=1 - [K1C12_HUMAN]	4.30947	3.44	1	1	2	2	6.54807e+07	494	53.4784	4.77979
Q9UNF1	Melanoma-associated antigen D2 OS=Homo sapiens GN=MAGED2 PE=1 SV=2 - [MAGD2_HUMAN]	4.29227	2.64	1	2	2	2	7.06075e+07	606	64.9144	9.31982
P11940	Polyadenylate-binding protein 1 OS=Homo sapiens GN=PABPC1 PE=1 SV=2 - [PABP1_HUMAN]	4.25039	2.67	2	1	1	1	7.39239e+07	636	70.6259	9.49561
P09874	Poly [ADP-ribose] polymerase 1 OS=Homo sapiens GN=PARP1 PE=1 SV=4 - [PARP1_HUMAN]	4.10625	1.28	1	1	1	1	7.84339e+07	1014	113.012	8.88037
P62195	26S proteasome regulatory subunit 8 OS=Homo sapiens GN=PSMC5 PE=1 SV=1 - [PRS8_HUMAN]	3.9218	3.2	1	1	1	1	6.42567e+07	406	45.5971	7.54736
Q9Y371	Endophilin-B1 OS=Homo sapiens GN=SH3GLB1 PE=1 SV=1 - [SHLB1_HUMAN]	3.86069	4.11	1	1	1	1	1.24119e+07	365	40.7708	6.03662
P60866	40S ribosomal protein S20 OS=Homo sapiens GN=RPS20 PE=1 SV=1 - [RS20_HUMAN]	3.84036	9.24	1	1	1	1	1.01208e+08	119	13.3643	9.93506
P25705	ATP synthase subunit alpha, mitochondrial OS=Homo sapiens GN=ATP5A1 PE=1 SV=1 - [ATPA_HUMAN]	3.81247	2.89	1	1	1	1	35542547	553	59.7136	9.12939
P50991	T-complex protein 1 subunit delta OS=Homo sapiens GN=CCT4 PE=1 SV=4 - [TCPD_HUMAN]	3.79468	2.97	1	1	1	1	1.94204e+08	539	57.8878	7.82568
P13861	cAMP-dependent protein kinase type II-alpha regulatory subunit OS=Homo sapiens GN=PRKAR2A PE=1 SV=2 - [KAP2_HUMAN]	3.79193	2.97	1	1	1	1	86910748	404	45.49	5.07178
P35268	60S ribosomal protein L22 OS=Homo sapiens GN=RPL22 PE=1 SV=2 - [RL22_HUMAN]	3.70233	10.16	1	1	1	1	91699716	128	14.7778	9.18799
P04843	Dolichyl-diphosphooligosaccharide--protein glycosyltransferase subunit 1 OS=Homo sapiens GN=RPN1 PE=1 SV=1 - [RPN1_HUMAN]	3.69799	2.47	1	1	1	1	7.07003e+07	607	68.5268	6.37939
Q15334	Lethal(2) giant larvae protein homolog 1 OS=Homo sapiens GN=LLGL1 PE=1 SV=3 - [L2GL1_HUMAN]	3.59888	1.13	1	1	1	1	3.61985e+07	1064	115.346	6.29053
Q8N0X7	Spartin OS=Homo sapiens GN=SPART PE=1 SV=1 - [SPART_HUMAN]	3.58299	1.8	1	1	1	1	38407106	666	72.7878	5.90967
P57088	Transmembrane protein 33 OS=Homo sapiens GN=TMEM33 PE=1 SV=2 - [TMM33_HUMAN]	3.56184	4.86	1	1	1	1	3.25227e+07	247	27.9598	9.70068
O75534	Cold shock domain-containing protein E1 OS=Homo sapiens GN=CSDE1 PE=1 SV=2 - [CSDE1_HUMAN]	3.54666	2.26	1	1	1	1	2.79649e+07	798	88.8289	6.25244
P18124	60S ribosomal protein L7 OS=Homo sapiens GN=RPL7 PE=1 SV=1 - [RL7_HUMAN]	3.52038	4.44	1	1	1	1	5.77842e+08	248	29.2072	10.6528
P46063	ATP-dependent DNA helicase Q1 OS=Homo sapiens GN=RECQL PE=1 SV=3 - [RECQ1_HUMAN]	3.48895	1.69	1	1	1	1	1.26809e+08	649	73.41	7.88428
Q86UK7	E3 ubiquitin-protein ligase ZNF598 OS=Homo sapiens GN=ZNF598 PE=1 SV=1 - [ZN598_HUMAN]	3.47004	1.33	1	1	1	1	28689812	904	98.5752	8.39697
Q16891	MICOS complex subunit MIC60 OS=Homo sapiens GN=IMMT PE=1 SV=1 - [MIC60_HUMAN]	3.46762	1.32	1	1	1	1	5.85971e+07	758	83.6264	6.48096
Q9ULV4	Coronin-1C OS=Homo sapiens GN=CORO1C PE=1 SV=1 - [COR1C_HUMAN]	3.45503	3.38	1	1	1	1	3.00861e+07	474	53.2151	7.07861
P56192	Methionine--tRNA ligase, cytoplasmic OS=Homo sapiens GN=MARS PE=1 SV=2 - [SYMC_HUMAN]	3.43665	1.33	1	1	1	1	98120175	900	101.052	6.16357
P55209	Nucleosome assembly protein 1-like 1 OS=Homo sapiens GN=NAP1L1 PE=1 SV=1 - [NP1L1_HUMAN]	3.43448	4.35	1	1	1	1	2.98558e+07	391	45.3459	4.4624
P62241	40S ribosomal protein S8 OS=Homo sapiens GN=RPS8 PE=1 SV=2 - [RS8_HUMAN]	3.41724	7.21	1	1	1	1	3.92572e+07	208	24.1902	10.3159
Q6DKI1	60S ribosomal protein L7-like 1 OS=Homo sapiens GN=RPL7L1 PE=1 SV=1 - [RL7L_HUMAN]	3.3966	4.07	1	1	1	1	5.18552e+07	246	28.6431	10.5063
P12273	Prolactin-inducible protein OS=Homo sapiens GN=PIP PE=1 SV=1 - [PIP_HUMAN]	3.39035	8.22	1	1	1	1	2.7089e+07	146	16.5618	8.04541
Q9GZM8	Nuclear distribution protein nudE-like 1 OS=Homo sapiens GN=NDEL1 PE=1 SV=1 - [NDEL1_HUMAN]	3.38661	3.48	2	1	1	1	1.72449e+07	345	38.3515	5.23682
Q15654	Thyroid receptor-interacting protein 6 OS=Homo sapiens GN=TRIP6 PE=1 SV=3 - [TRIP6_HUMAN]	3.38164	3.78	1	1	1	1	7.66118e+07	476	50.2555	7.37158
P62917	60S ribosomal protein L8 OS=Homo sapiens GN=RPL8 PE=1 SV=2 - [RL8_HUMAN]	3.37116	4.28	1	1	1	1	2.82309e+08	257	28.0073	11.0337
Q96P47	Arf-GAP with GTPase, ANK repeat and PH domain-containing protein 3 OS=Homo sapiens GN=AGAP3 PE=1 SV=2 - [AGAP3_HUMAN]	3.33493	1.37	1	1	1	1	41221269	875	94.9853	7.97217
P26639	Threonine--tRNA ligase, cytoplasmic OS=Homo sapiens GN=TARS PE=1 SV=3 - [SYTC_HUMAN]	3.32967	1.66	1	1	1	1	1.01535e+08	723	83.3819	6.66846
P62280	40S ribosomal protein S11 OS=Homo sapiens GN=RPS11 PE=1 SV=3 - [RS11_HUMAN]	3.29932	6.33	1	1	1	1	73922734	158	18.419	10.3013
Q9H773	dCTP pyrophosphatase 1 OS=Homo sapiens GN=DCTPP1 PE=1 SV=1 - [DCTP1_HUMAN]	3.28749	7.65	1	1	1	1	2.05615e+07	170	18.6694	5.03369
P13489	Ribonuclease inhibitor OS=Homo sapiens GN=RNH1 PE=1 SV=2 - [RINI_HUMAN]	3.27083	2.39	1	1	1	1	6.26594e+07	461	49.9411	4.81787
P00390	Glutathione reductase, mitochondrial OS=Homo sapiens GN=GSR PE=1 SV=2 - [GSHR_HUMAN]	3.24685	2.3	1	1	1	1	6.97575e+07	522	56.221	8.49951
Q9UPY3	Endoribonuclease Dicer OS=Homo sapiens GN=DICER1 PE=1 SV=3 - [DICER_HUMAN]	3.19353	0.62	1	1	1	1	38414927	1922	218.542	5.68115
Q13501	Sequestosome-1 OS=Homo sapiens GN=SQSTM1 PE=1 SV=1 - [SQSTM_HUMAN]	3.18315	2.73	1	1	1	1	2.05619e+07	440	47.6569	5.22412
Q9BY77	Polymerase delta-interacting protein 3 OS=Homo sapiens GN=POLDIP3 PE=1 SV=2 - [PDIP3_HUMAN]	3.16674	2.61	1	1	1	1	1.14171e+08	421	46.0605	9.99365
P46781	40S ribosomal protein S9 OS=Homo sapiens GN=RPS9 PE=1 SV=3 - [RS9_HUMAN]	3.16648	5.67	1	1	1	1	4.68797e+07	194	22.5776	10.6528
P51148	Ras-related protein Rab-5C OS=Homo sapiens GN=RAB5C PE=1 SV=2 - [RAB5C_HUMAN]	3.15958	5.56	1	1	1	1	3.27645e+07	216	23.4678	8.41162
P63173	60S ribosomal protein L38 OS=Homo sapiens GN=RPL38 PE=1 SV=2 - [RL38_HUMAN]	3.15469	18.57	1	1	1	1	4.5979e+07	70	8.21273	10.0962
P52597	Heterogeneous nuclear ribonucleoprotein F OS=Homo sapiens GN=HNRNPF PE=1 SV=3 - [HNRPF_HUMAN]	3.13551	4.1	2	1	1	1	89643254	415	45.6429	5.57959
P50454	Serpin H1 OS=Homo sapiens GN=SERPINH1 PE=1 SV=2 - [SERPH_HUMAN]	3.1351	2.87	1	1	1	1	4.1363e+07	418	46.4112	8.68994
Q8N573	Oxidation resistance protein 1 OS=Homo sapiens GN=OXR1 PE=1 SV=2 - [OXR1_HUMAN]	3.12897	1.6	1	1	1	1	1.13953e+07	874	97.9094	5.46533
P39656	Dolichyl-diphosphooligosaccharide--protein glycosyltransferase 48 kDa subunit OS=Homo sapiens GN=DDOST PE=1 SV=4 - [OST48_HUMAN]	3.11812	2.41	1	1	1	1	3.44003e+07	456	50.769	6.55127
P12268	Inosine-5'-monophosphate dehydrogenase 2 OS=Homo sapiens GN=IMPDH2 PE=1 SV=2 - [IMDH2_HUMAN]	3.09865	2.14	1	1	1	1	5.21309e+07	514	55.7696	6.90283
P22234	Multifunctional protein ADE2 OS=Homo sapiens GN=PAICS PE=1 SV=3 - [PUR6_HUMAN]	3.06549	3.06	1	1	1	1	25147035	425	47.0491	7.2251
P11586	C-1-tetrahydrofolate synthase, cytoplasmic OS=Homo sapiens GN=MTHFD1 PE=1 SV=3 - [C1TC_HUMAN]	3.0518	1.18	1	1	1	1	25878729	935	101.495	7.29834
Q96B97	SH3 domain-containing kinase-binding protein 1 OS=Homo sapiens GN=SH3KBP1 PE=1 SV=2 - [SH3K1_HUMAN]	3.04721	1.95	1	1	1	1	3.32509e+07	665	73.0817	6.62451
Q93008	Probable ubiquitin carboxyl-terminal hydrolase FAF-X OS=Homo sapiens GN=USP9X PE=1 SV=3 - [USP9X_HUMAN]	3.03809	0.43	1	1	1	1	93845606	2570	292.094	5.79541
P61254	60S ribosomal protein L26 OS=Homo sapiens GN=RPL26 PE=1 SV=1 - [RL26_HUMAN]	3.03722	6.21	2	1	1	1	3.9275e+07	145	17.2475	10.5503
P04792	Heat shock protein beta-1 OS=Homo sapiens GN=HSPB1 PE=1 SV=2 - [HSPB1_HUMAN]	3.03201	4.88	1	1	1	1	1.02556e+08	205	22.7685	6.40479
P50990	T-complex protein 1 subunit theta OS=Homo sapiens GN=CCT8 PE=1 SV=4 - [TCPQ_HUMAN]	3.02047	1.82	1	1	1	1	4.26194e+07	548	59.5825	5.60498
P27708	CAD protein OS=Homo sapiens GN=CAD PE=1 SV=3 - [PYR1_HUMAN]	3.01547	0.4	1	1	1	1	4.8716e+07	2225	242.829	6.45557
P04844	Dolichyl-diphosphooligosaccharide--protein glycosyltransferase subunit 2 OS=Homo sapiens GN=RPN2 PE=1 SV=3 - [RPN2_HUMAN]	3.01415	1.9	1	1	1	1	13714836	631	69.241	5.69385
P62277	40S ribosomal protein S13 OS=Homo sapiens GN=RPS13 PE=1 SV=2 - [RS13_HUMAN]	3.01123	7.95	1	1	1	1	1.49225e+08	151	17.2117	10.5356
Q99873	Protein arginine N-methyltransferase 1 OS=Homo sapiens GN=PRMT1 PE=1 SV=2 - [ANM1_HUMAN]	3.00648	3.05	1	1	1	1	116859770	361	41.4885	5.42725
Q15738	Sterol-4-alpha-carboxylate 3-dehydrogenase, decarboxylating OS=Homo sapiens GN=NSDHL PE=1 SV=2 - [NSDHL_HUMAN]	3.00604	3.49	1	1	1	1	2.04442e+07	373	41.8736	8.06006
Q92997	Segment polarity protein dishevelled homolog DVL-3 OS=Homo sapiens GN=DVL3 PE=1 SV=2 - [DVL3_HUMAN]	3.0056	1.68	2	1	1	1	1.31017e+07	716	78.0059	6.65381
P39748	Flap endonuclease 1 OS=Homo sapiens GN=FEN1 PE=1 SV=1 - [FEN1_HUMAN]	2.9659	2.89	1	1	1	1	3.67988e+07	380	42.5661	8.6167
A6NHR9	Structural maintenance of chromosomes flexible hinge domain-containing protein 1 OS=Homo sapiens GN=SMCHD1 PE=1 SV=2 - [SMHD1_HUMAN]	2.96337	0.6	1	1	1	1	2.75407e+07	2005	226.231	7.29834
Q9H0D6	5'-3' exoribonuclease 2 OS=Homo sapiens GN=XRN2 PE=1 SV=1 - [XRN2_HUMAN]	2.96209	1.26	1	1	1	1	1.27454e+07	950	108.513	7.47412
P49411	Elongation factor Tu, mitochondrial OS=Homo sapiens GN=TUFM PE=1 SV=2 - [EFTU_HUMAN]	2.95452	2.65	1	1	1	1	98770972	452	49.5102	7.60596
Q7L576	Cytoplasmic FMR1-interacting protein 1 OS=Homo sapiens GN=CYFIP1 PE=1 SV=1 - [CYFP1_HUMAN]	2.93812	0.88	2	1	1	1	1.15236e+08	1253	145.089	6.90283
Q13131	5'-AMP-activated protein kinase catalytic subunit alpha-1 OS=Homo sapiens GN=PRKAA1 PE=1 SV=4 - [AAPK1_HUMAN]	2.93248	1.79	1	1	1	1	7.68382e+07	559	63.9686	8.11865
Q14247	Src substrate cortactin OS=Homo sapiens GN=CTTN PE=1 SV=2 - [SRC8_HUMAN]	2.91929	2.18	1	1	1	1	331090900	550	61.5485	5.40186
Q13283	Ras GTPase-activating protein-binding protein 1 OS=Homo sapiens GN=G3BP1 PE=1 SV=1 - [G3BP1_HUMAN]	2.91851	2.36	1	1	1	1	5.83432e+07	466	52.1321	5.51611
Q01082	Spectrin beta chain, non-erythrocytic 1 OS=Homo sapiens GN=SPTBN1 PE=1 SV=2 - [SPTB2_HUMAN]	2.91808	0.42	1	1	1	1	4.35212e+07	2364	274.439	5.56689
Q07866	Kinesin light chain 1 OS=Homo sapiens GN=KLC1 PE=1 SV=2 - [KLC1_HUMAN]	2.9068	2.27	1	1	1	1	2.09342e+07	573	65.2689	6.20166
Q9HCE1	Putative helicase MOV-10 OS=Homo sapiens GN=MOV10 PE=1 SV=2 - [MOV10_HUMAN]	2.9053	1.1	1	1	1	1	4.36044e+07	1003	113.599	8.82178
P83731	60S ribosomal protein L24 OS=Homo sapiens GN=RPL24 PE=1 SV=1 - [RL24_HUMAN]	2.89266	5.73	1	1	1	1	2.17404e+07	157	17.7679	11.2534
O95817	BAG family molecular chaperone regulator 3 OS=Homo sapiens GN=BAG3 PE=1 SV=3 - [BAG3_HUMAN]	2.88053	1.74	1	1	1	1	3.59415e+07	575	61.5569	6.94678
P83881	60S ribosomal protein L36a OS=Homo sapiens GN=RPL36A PE=1 SV=2 - [RL36A_HUMAN]	2.85344	8.49	2	1	1	1	67419915	106	12.4328	10.5796
Q9BTV5	Fibronectin type III and SPRY domain-containing protein 1 OS=Homo sapiens GN=FSD1 PE=1 SV=1 - [FSD1_HUMAN]	2.84914	2.22	1	1	1	1	1.50223e+07	496	55.7842	6.99072
Q96S55	ATPase WRNIP1 OS=Homo sapiens GN=WRNIP1 PE=1 SV=2 - [WRIP1_HUMAN]	2.84733	1.95	1	1	1	1	1.2276e+07	665	72.0878	6.1001
Q8TD16	Protein bicaudal D homolog 2 OS=Homo sapiens GN=BICD2 PE=1 SV=1 - [BICD2_HUMAN]	2.84032	1.21	1	1	1	1	2.93801e+07	824	93.476	5.43994
P62851	40S ribosomal protein S25 OS=Homo sapiens GN=RPS25 PE=1 SV=1 - [RS25_HUMAN]	2.8275	15.2	1	2	2	2	4.93253e+08	125	13.7337	10.1108
P08195	4F2 cell-surface antigen heavy chain OS=Homo sapiens GN=SLC3A2 PE=1 SV=3 - [4F2_HUMAN]	2.79122	1.9	1	1	1	1	2.72721e+07	630	67.9517	5.0083
P22626	Heterogeneous nuclear ribonucleoproteins A2/B1 OS=Homo sapiens GN=HNRNPA2B1 PE=1 SV=2 - [ROA2_HUMAN]	2.78846	2.83	1	1	1	1	3.14514e+07	353	37.4067	8.95361
Q9UN86	Ras GTPase-activating protein-binding protein 2 OS=Homo sapiens GN=G3BP2 PE=1 SV=2 - [G3BP2_HUMAN]	2.76527	2.7	1	1	1	1	3.60244e+07	482	54.0878	5.5542
P14678	Small nuclear ribonucleoprotein-associated proteins B and B' OS=Homo sapiens GN=SNRPB PE=1 SV=2 - [RSMB_HUMAN]	2.75897	3.33	2	1	1	1	1.67163e+08	240	24.5937	11.1948
Q9Y5A9	YTH domain-containing family protein 2 OS=Homo sapiens GN=YTHDF2 PE=1 SV=2 - [YTHD2_HUMAN]	2.75469	2.25	1	1	1	1	1.52371e+07	579	62.2957	8.79248
P38646	Stress-70 protein, mitochondrial OS=Homo sapiens GN=HSPA9 PE=1 SV=2 - [GRP75_HUMAN]	2.75384	1.77	1	1	1	1	7.67106e+07	679	73.6348	6.16357
O95793	Double-stranded RNA-binding protein Staufen homolog 1 OS=Homo sapiens GN=STAU1 PE=1 SV=2 - [STAU1_HUMAN]	2.74412	1.73	1	1	1	1	60773496	577	63.1428	9.43701
O00148	ATP-dependent RNA helicase DDX39A OS=Homo sapiens GN=DDX39A PE=1 SV=2 - [DX39A_HUMAN]	2.73061	2.34	2	1	1	1	9.29233e+07	427	49.098	5.68115
Q13057	Bifunctional coenzyme A synthase OS=Homo sapiens GN=COASY PE=1 SV=4 - [COASY_HUMAN]	2.72612	2.84	1	1	1	1	2.1664e+07	564	62.29	6.99072
P06576	ATP synthase subunit beta, mitochondrial OS=Homo sapiens GN=ATP5B PE=1 SV=3 - [ATPB_HUMAN]	2.72365	2.46	1	1	1	1	2.44013e+07	529	56.5246	5.40186
P84085	ADP-ribosylation factor 5 OS=Homo sapiens GN=ARF5 PE=1 SV=2 - [ARF5_HUMAN]	2.7202	5.56	3	1	1	1	6.92739e+07	180	20.5166	6.78564
P62847	40S ribosomal protein S24 OS=Homo sapiens GN=RPS24 PE=1 SV=1 - [RS24_HUMAN]	2.70802	9.02	1	1	1	1	45460165	133	15.4134	10.7847
P46777	60S ribosomal protein L5 OS=Homo sapiens GN=RPL5 PE=1 SV=3 - [RL5_HUMAN]	2.67855	3.37	1	1	1	1	74707503	297	34.3407	9.71533
Q6ZVX7	F-box only protein 50 OS=Homo sapiens GN=NCCRP1 PE=1 SV=1 - [FBX50_HUMAN]	2.6626	4	1	1	1	1	1.14331e+07	275	30.8279	6.62451
Q06787	Synaptic functional regulator FMR1 OS=Homo sapiens GN=FMR1 PE=1 SV=1 - [FMR1_HUMAN]	2.65789	2.22	1	1	1	1	9.83662e+06	632	71.1309	7.41553
P78371	T-complex protein 1 subunit beta OS=Homo sapiens GN=CCT2 PE=1 SV=4 - [TCPB_HUMAN]	2.64574	2.8	1	1	1	1	11948844	535	57.4521	6.45557
Q9ULX3	RNA-binding protein NOB1 OS=Homo sapiens GN=NOB1 PE=1 SV=1 - [NOB1_HUMAN]	2.63849	2.18	1	1	1	1	2.54678e+07	412	46.6458	7.18115
P11498	Pyruvate carboxylase, mitochondrial OS=Homo sapiens GN=PC PE=1 SV=2 - [PYC_HUMAN]	2.63639	0.68	1	1	1	1	3.8528e+07	1178	129.551	6.84424
P51149	Ras-related protein Rab-7a OS=Homo sapiens GN=RAB7A PE=1 SV=1 - [RAB7A_HUMAN]	2.63448	4.83	1	1	1	1	7.89971e+07	207	23.4748	6.69775
O60271	C-Jun-amino-terminal kinase-interacting protein 4 OS=Homo sapiens GN=SPAG9 PE=1 SV=4 - [JIP4_HUMAN]	2.62734	0.68	1	1	1	1	7.61042e+07	1321	146.115	5.14795
Q04206	Transcription factor p65 OS=Homo sapiens GN=RELA PE=1 SV=2 - [TF65_HUMAN]	2.62579	1.81	1	1	1	1	44693110	551	60.1814	5.68115
Q71RC2	La-related protein 4 OS=Homo sapiens GN=LARP4 PE=1 SV=3 - [LARP4_HUMAN]	2.5996	1.8	1	1	1	1	1.07788e+07	724	80.5458	6.60986
P42677	40S ribosomal protein S27 OS=Homo sapiens GN=RPS27 PE=1 SV=3 - [RS27_HUMAN]	2.57989	9.52	2	1	1	1	474247977	84	9.45484	9.45166
Q9HB71	Calcyclin-binding protein OS=Homo sapiens GN=CACYBP PE=1 SV=2 - [CYBP_HUMAN]	2.55925	3.95	1	1	1	1	3.80734e+07	228	26.1936	8.25049
Q14204	Cytoplasmic dynein 1 heavy chain 1 OS=Homo sapiens GN=DYNC1H1 PE=1 SV=5 - [DYHC1_HUMAN]	2.54114	0.22	1	1	1	1	50540601	4646	532.072	6.40479
P26640	Valine--tRNA ligase OS=Homo sapiens GN=VARS PE=1 SV=4 - [SYVC_HUMAN]	2.5395	0.79	1	1	1	1	1.50586e+07	1264	140.387	7.59131
Q02413	Desmoglein-1 OS=Homo sapiens GN=DSG1 PE=1 SV=2 - [DSG1_HUMAN]	2.53124	0.95	1	1	1	1	24138540	1049	113.676	5.03369
P62899	60S ribosomal protein L31 OS=Homo sapiens GN=RPL31 PE=1 SV=1 - [RL31_HUMAN]	2.52888	7.2	1	1	1	1	76115102	125	14.4539	10.5356
P19623	Spermidine synthase OS=Homo sapiens GN=SRM PE=1 SV=1 - [SPEE_HUMAN]	2.52684	3.31	1	1	1	1	5.8532e+07	302	33.8027	5.49072
P07910	Heterogeneous nuclear ribonucleoproteins C1/C2 OS=Homo sapiens GN=HNRNPC PE=1 SV=4 - [HNRPC_HUMAN]	2.51246	2.94	1	1	1	1	5.20487e+07	306	33.6495	5.08447
O75131	Copine-3 OS=Homo sapiens GN=CPNE3 PE=1 SV=1 - [CPNE3_HUMAN]	2.50551	1.68	8	1	1	1	8.39483e+07	537	60.0921	5.84619
P09496	Clathrin light chain A OS=Homo sapiens GN=CLTA PE=1 SV=1 - [CLCA_HUMAN]	2.48181	3.63	1	1	1	1		248	27.06	4.51318
P47755	F-actin-capping protein subunit alpha-2 OS=Homo sapiens GN=CAPZA2 PE=1 SV=3 - [CAZA2_HUMAN]	2.47922	3.5	2	1	1	1	80180609	286	32.9286	5.84619
P50995	Annexin A11 OS=Homo sapiens GN=ANXA11 PE=1 SV=1 - [ANX11_HUMAN]	2.47528	1.98	1	1	1	1	128380240	505	54.3551	7.6499
P29372	DNA-3-methyladenine glycosylase OS=Homo sapiens GN=MPG PE=1 SV=3 - [3MG_HUMAN]	2.46957	3.02	1	1	1	1	2.62617e+07	298	32.8478	9.56885
P07814	Bifunctional glutamate/proline--tRNA ligase OS=Homo sapiens GN=EPRS PE=1 SV=5 - [SYEP_HUMAN]	2.46723	0.6	1	1	1	1	2.86625e+08	1512	170.483	7.32764
P46783	40S ribosomal protein S10 OS=Homo sapiens GN=RPS10 PE=1 SV=1 - [RS10_HUMAN]	2.46669	9.09	1	1	1	1	30292946	165	18.8859	10.1548
O95487	Protein transport protein Sec24B OS=Homo sapiens GN=SEC24B PE=1 SV=2 - [SC24B_HUMAN]	2.46106	0.79	1	1	1	1	29894166	1268	137.331	6.66846
Q16543	Hsp90 co-chaperone Cdc37 OS=Homo sapiens GN=CDC37 PE=1 SV=1 - [CDC37_HUMAN]	2.44665	2.38	1	1	1	1	61959198	378	44.44	5.24951
O75340	Programmed cell death protein 6 OS=Homo sapiens GN=PDCD6 PE=1 SV=1 - [PDCD6_HUMAN]	2.43588	5.76	1	1	1	1	5.13172e+07	191	21.8548	5.40186
Q9NUD5	Zinc finger CCHC domain-containing protein 3 OS=Homo sapiens GN=ZCCHC3 PE=1 SV=1 - [ZCHC3_HUMAN]	2.42894	2.48	1	1	1	1	35673392	404	43.5909	8.52881
P46779	60S ribosomal protein L28 OS=Homo sapiens GN=RPL28 PE=1 SV=3 - [RL28_HUMAN]	2.4264	8.03	1	1	1	1	7.49665e+07	137	15.7377	12.0151
P00403	Cytochrome c oxidase subunit 2 OS=Homo sapiens GN=MT-CO2 PE=1 SV=1 - [COX2_HUMAN]	2.39367	4.41	1	1	1	1	1.86768e+08	227	25.5482	4.81787
P17980	26S proteasome regulatory subunit 6A OS=Homo sapiens GN=PSMC3 PE=1 SV=3 - [PRS6A_HUMAN]	2.39361	2.28	1	1	1	1	7.24966e+07	439	49.1725	5.23682
Q00577	Transcriptional activator protein Pur-alpha OS=Homo sapiens GN=PURA PE=1 SV=2 - [PURA_HUMAN]	2.39163	2.8	1	1	1	1	1.38667e+07	322	34.8894	6.44287
P24666	Low molecular weight phosphotyrosine protein phosphatase OS=Homo sapiens GN=ACP1 PE=1 SV=3 - [PPAC_HUMAN]	2.37333	5.7	1	1	1	1	8.87228e+07	158	18.0308	6.7417
P0CG48	Polyubiquitin-C OS=Homo sapiens GN=UBC PE=1 SV=3 - [UBC_HUMAN]	2.36959	11.82	4	1	1	1	70735750	685	76.9915	7.66455
P0C0S5	Histone H2A.Z OS=Homo sapiens GN=H2AFZ PE=1 SV=2 - [H2AZ_HUMAN]	2.34266	5.47	14	1	1	1	395327496	128	13.5446	10.5796
Q9Y230	RuvB-like 2 OS=Homo sapiens GN=RUVBL2 PE=1 SV=3 - [RUVB2_HUMAN]	2.33637	2.16	1	1	1	1	25277357	463	51.1246	5.64307
Q53GQ0	Very-long-chain 3-oxoacyl-CoA reductase OS=Homo sapiens GN=HSD17B12 PE=1 SV=2 - [DHB12_HUMAN]	2.32591	3.21	1	1	1	1	6.50011e+07	312	34.3022	9.31982
Q96FW1	Ubiquitin thioesterase OTUB1 OS=Homo sapiens GN=OTUB1 PE=1 SV=2 - [OTUB1_HUMAN]	2.32437	3.32	1	1	1	1	1.0773e+08	271	31.2644	4.94482
Q08J23	tRNA (cytosine(34)-C(5))-methyltransferase OS=Homo sapiens GN=NSUN2 PE=1 SV=2 - [NSUN2_HUMAN]	2.32144	1.3	1	1	1	1	81385120	767	86.4158	6.771
O75369	Filamin-B OS=Homo sapiens GN=FLNB PE=1 SV=2 - [FLNB_HUMAN]	2.31322	0.35	1	1	1	1	4.29101e+07	2602	277.99	5.73193
P40227	T-complex protein 1 subunit zeta OS=Homo sapiens GN=CCT6A PE=1 SV=3 - [TCPZ_HUMAN]	2.30102	1.69	1	1	1	1	2.94009e+07	531	57.9876	6.68311
O00299	Chloride intracellular channel protein 1 OS=Homo sapiens GN=CLIC1 PE=1 SV=4 - [CLIC1_HUMAN]	2.28549	3.73	1	1	1	1	28769081	241	26.9057	5.17334
P00387	NADH-cytochrome b5 reductase 3 OS=Homo sapiens GN=CYB5R3 PE=1 SV=3 - [NB5R3_HUMAN]	2.26879	2.66	1	1	1	1	1.05271e+07	301	34.2127	7.59131
P61106	Ras-related protein Rab-14 OS=Homo sapiens GN=RAB14 PE=1 SV=4 - [RAB14_HUMAN]	2.26766	4.19	1	1	1	1	1.21919e+08	215	23.8819	6.21436
Q5T4S7	E3 ubiquitin-protein ligase UBR4 OS=Homo sapiens GN=UBR4 PE=1 SV=1 - [UBR4_HUMAN]	2.26443	0.17	1	1	1	1	2.5968e+07	5183	573.476	6.03662
Q9UKF6	Cleavage and polyadenylation specificity factor subunit 3 OS=Homo sapiens GN=CPSF3 PE=1 SV=1 - [CPSF3_HUMAN]	2.26156	1.46	1	1	1	1	2.05148e+07	684	77.4362	5.60498
P55196	Afadin OS=Homo sapiens GN=AFDN PE=1 SV=3 - [AFAD_HUMAN]	2.25187	0.49	1	1	1	1	1.22894e+07	1824	206.676	6.46826
Q9H0U4	Ras-related protein Rab-1B OS=Homo sapiens GN=RAB1B PE=1 SV=1 - [RAB1B_HUMAN]	2.24533	3.98	2	1	1	1	9.42411e+07	201	22.1572	5.73193
Q9H0A0	RNA cytidine acetyltransferase OS=Homo sapiens GN=NAT10 PE=1 SV=2 - [NAT10_HUMAN]	2.22802	0.88	1	1	1	1	2.93089e+07	1025	115.657	8.26514
P43243	Matrin-3 OS=Homo sapiens GN=MATR3 PE=1 SV=2 - [MATR3_HUMAN]	2.22686	0.94	1	1	1	1	137459577	847	94.5648	6.25244
P23526	Adenosylhomocysteinase OS=Homo sapiens GN=AHCY PE=1 SV=4 - [SAHH_HUMAN]	2.22579	1.85	1	1	1	1	1.53542e+08	432	47.6852	6.34131
P18085	ADP-ribosylation factor 4 OS=Homo sapiens GN=ARF4 PE=1 SV=3 - [ARF4_HUMAN]	2.19277	5.56	1	1	1	1	1.59668e+07	180	20.4977	7.13721
Q96AY4	Tetratricopeptide repeat protein 28 OS=Homo sapiens GN=TTC28 PE=1 SV=4 - [TTC28_HUMAN]	2.14337	0.44	1	1	1	1	8.62706e+06	2481	270.715	6.88818
Q92974	Rho guanine nucleotide exchange factor 2 OS=Homo sapiens GN=ARHGEF2 PE=1 SV=4 - [ARHG2_HUMAN]	2.12574	1.01	1	1	1	1	41373458	986	111.473	7.26904
Q13155	Aminoacyl tRNA synthase complex-interacting multifunctional protein 2 OS=Homo sapiens GN=AIMP2 PE=1 SV=2 - [AIMP2_HUMAN]	2.11973	6.56	1	2	2	2	2.66009e+07	320	35.3263	8.22119
Q14161	ARF GTPase-activating protein GIT2 OS=Homo sapiens GN=GIT2 PE=1 SV=2 - [GIT2_HUMAN]	2.11697	1.05	2	1	1	1	31956300	759	84.4902	7.2251
Q8IWZ3	Ankyrin repeat and KH domain-containing protein 1 OS=Homo sapiens GN=ANKHD1 PE=1 SV=1 - [ANKH1_HUMAN]	2.1165	0.28	1	1	1	1	7.82098e+07	2542	269.291	5.73193
Q9NSD9	Phenylalanine--tRNA ligase beta subunit OS=Homo sapiens GN=FARSB PE=1 SV=3 - [SYFB_HUMAN]	2.08249	1.53	1	1	1	1	2.1376e+07	589	66.0735	6.84424
P08758	Annexin A5 OS=Homo sapiens GN=ANXA5 PE=1 SV=2 - [ANXA5_HUMAN]	2.07934	2.81	1	1	1	1	1.2152e+07	320	35.9144	5.04639
P15153	Ras-related C3 botulinum toxin substrate 2 OS=Homo sapiens GN=RAC2 PE=1 SV=1 - [RAC2_HUMAN]	2.06574	4.17	3	1	1	1	5.46558e+07	192	21.4151	7.60596
P32969	60S ribosomal protein L9 OS=Homo sapiens GN=RPL9 PE=1 SV=1 - [RL9_HUMAN]	2.01916	7.29	1	1	1	1	1.63849e+07	192	21.8498	9.94971
O43435	T-box transcription factor TBX1 OS=Homo sapiens GN=TBX1 PE=1 SV=1 - [TBX1_HUMAN]	1.99625	1.51	2	1	1	1	220615798	398	43.1053	8.1626
Q15233	Non-POU domain-containing octamer-binding protein OS=Homo sapiens GN=NONO PE=1 SV=4 - [NONO_HUMAN]	1.97643	1.7	2	1	1	1	3.79477e+08	471	54.1973	8.95361
P62249	40S ribosomal protein S16 OS=Homo sapiens GN=RPS16 PE=1 SV=2 - [RS16_HUMAN]	1.92563	6.85	1	1	1	1	1.07339e+08	146	16.435	10.2134
O43143	Pre-mRNA-splicing factor ATP-dependent RNA helicase DHX15 OS=Homo sapiens GN=DHX15 PE=1 SV=2 - [DHX15_HUMAN]	1.9145	0.88	1	1	1	1	1.25412e+08	795	90.8752	7.45947
Q9HAV4	Exportin-5 OS=Homo sapiens GN=XPO5 PE=1 SV=1 - [XPO5_HUMAN]	1.90757	0.83	1	1	1	1	4.09408e+06	1204	136.222	5.79541
Q14C86	GTPase-activating protein and VPS9 domain-containing protein 1 OS=Homo sapiens GN=GAPVD1 PE=1 SV=2 - [GAPD1_HUMAN]	1.90449	0.68	1	1	1	1	4.13446e+07	1478	164.877	5.22412
P52272	Heterogeneous nuclear ribonucleoprotein M OS=Homo sapiens GN=HNRNPM PE=1 SV=3 - [HNRPM_HUMAN]	1.88921	1.51	1	1	1	1	9.05526e+07	730	77.4643	8.70459
P84098	60S ribosomal protein L19 OS=Homo sapiens GN=RPL19 PE=1 SV=1 - [RL19_HUMAN]	1.86398	4.59	1	1	1	1	6.30294e+07	196	23.4512	11.4731
O43150	Arf-GAP with SH3 domain, ANK repeat and PH domain-containing protein 2 OS=Homo sapiens GN=ASAP2 PE=1 SV=3 - [ASAP2_HUMAN]	1.78127	0.8	1	1	1	1	3.30751e+09	1006	111.581	6.68311
Q13619	Cullin-4A OS=Homo sapiens GN=CUL4A PE=1 SV=3 - [CUL4A_HUMAN]	1.73445	1.05	2	1	1	1	6657251	759	87.6244	8.1333
O94874	E3 UFM1-protein ligase 1 OS=Homo sapiens GN=UFL1 PE=1 SV=2 - [UFL1_HUMAN]	1.70918	1.13	1	1	1	1	4.9467e+07	794	89.5398	6.78564
Q9UBF2	Coatomer subunit gamma-2 OS=Homo sapiens GN=COPG2 PE=1 SV=1 - [COPG2_HUMAN]	0	1.38	2	1	1	1	1.40724e+07	871	97.5596	5.80811
Q15075	Early endosome antigen 1 OS=Homo sapiens GN=EEA1 PE=1 SV=2 - [EEA1_HUMAN]	0	0.71	1	1	1	1	2.21622e+07	1411	162.367	5.68115
Q12905	Interleukin enhancer-binding factor 2 OS=Homo sapiens GN=ILF2 PE=1 SV=2 - [ILF2_HUMAN]	0	2.05	1	1	1	1	2.67268e+07	390	43.0352	5.26221
Q9P0L0	Vesicle-associated membrane protein-associated protein A OS=Homo sapiens GN=VAPA PE=1 SV=3 - [VAPA_HUMAN]	0	3.21	1	1	1	1	3.50284e+06	249	27.8752	8.6167

## Sheet: APEX2 alone 4 w.o stress
Table S1. List of pulled-down proteins identified by LC-MS/MS analysis: APEX2 plasmid in unstressed SK-N-SH cells: Replicate 4
Accession	Description	Score	Coverage	# Proteins	# Unique Peptides	# Peptides	# PSMs	Area	# AAs	MW [kDa]	calc. pI
P68363	Tubulin alpha-1B chain OS=Homo sapiens GN=TUBA1B PE=1 SV=1 - [TBA1B_HUMAN]	170.474	21.06	5	1	7	53	5.9353e+09	451	50.1196	5.05908
Q71U36	Tubulin alpha-1A chain OS=Homo sapiens GN=TUBA1A PE=1 SV=1 - [TBA1A_HUMAN]	139.546	21.06	3	1	7	43	4.40365e+09	451	50.1036	5.05908
P58107	Epiplakin OS=Homo sapiens GN=EPPK1 PE=1 SV=2 - [EPIPL_HUMAN]	113.58	12.18	1	8	10	29	1.44378e+09	5090	555.279	5.60498
P0DMV9	Heat shock 70 kDa protein 1B OS=Homo sapiens GN=HSPA1B PE=1 SV=1 - [HS71B_HUMAN]	68.5032	9.98	4	4	6	21	2845004347	641	70.009	5.65576
P49327	Fatty acid synthase OS=Homo sapiens GN=FASN PE=1 SV=3 - [FAS_HUMAN]	68.2434	7.77	1	13	13	27	4.64558e+08	2511	273.254	6.44287
P13645	Keratin, type I cytoskeletal 10 OS=Homo sapiens GN=KRT10 PE=1 SV=6 - [K1C10_HUMAN]	42.2372	16.44	1	7	7	14	1.21946e+09	584	58.7917	5.21143
P04264	Keratin, type II cytoskeletal 1 OS=Homo sapiens GN=KRT1 PE=1 SV=6 - [K2C1_HUMAN]	34.0367	17.39	5	5	7	11	6.9948e+08	644	65.999	8.11865
Q14152	Eukaryotic translation initiation factor 3 subunit A OS=Homo sapiens GN=EIF3A PE=1 SV=1 - [EIF3A_HUMAN]	30.2601	5.14	1	5	5	11	4.09887e+08	1382	166.468	6.78564
Q00610	Clathrin heavy chain 1 OS=Homo sapiens GN=CLTC PE=1 SV=5 - [CLH1_HUMAN]	27.7951	4.78	1	5	5	9	5.15587e+08	1675	191.493	5.69385
P05783	Keratin, type I cytoskeletal 18 OS=Homo sapiens GN=KRT18 PE=1 SV=2 - [K1C18_HUMAN]	27.1868	9.3	1	3	4	11	1.29795e+09	430	48.0285	5.45264
P04350	Tubulin beta-4A chain OS=Homo sapiens GN=TUBB4A PE=1 SV=2 - [TBB4A_HUMAN]	26.4575	7.43	8	1	3	11	1.60795e+09	444	49.5539	4.88135
P52597	Heterogeneous nuclear ribonucleoprotein F OS=Homo sapiens GN=HNRNPF PE=1 SV=3 - [HNRPF_HUMAN]	24.1196	6.51	3	2	2	9	3.45216e+08	415	45.6429	5.57959
P22314	Ubiquitin-like modifier-activating enzyme 1 OS=Homo sapiens GN=UBA1 PE=1 SV=3 - [UBA1_HUMAN]	23.915	5.77	1	4	4	8	3.40483e+08	1058	117.774	5.75732
P60709	Actin, cytoplasmic 1 OS=Homo sapiens GN=ACTB PE=1 SV=1 - [ACTB_HUMAN]	23.7947	5.6	9	2	2	12	2785472931	375	41.7097	5.47803
P54652	Heat shock-related 70 kDa protein 2 OS=Homo sapiens GN=HSPA2 PE=1 SV=1 - [HSP72_HUMAN]	21.8763	5.63	2	2	4	8	9.09067e+08	639	69.9779	5.74463
Q02878	60S ribosomal protein L6 OS=Homo sapiens GN=RPL6 PE=1 SV=3 - [RL6_HUMAN]	21.6209	8.33	1	2	2	9	8.32303e+08	288	32.7076	10.5796
Q15149	Plectin OS=Homo sapiens GN=PLEC PE=1 SV=3 - [PLEC_HUMAN]	21.3138	1.79	1	5	7	8	3.79728e+08	4684	531.466	5.96045
P05787	Keratin, type II cytoskeletal 8 OS=Homo sapiens GN=KRT8 PE=1 SV=7 - [K2C8_HUMAN]	21.1726	9.11	4	3	4	7	809161429	483	53.6711	5.59229
P06733	Alpha-enolase OS=Homo sapiens GN=ENO1 PE=1 SV=2 - [ENOA_HUMAN]	20.6303	4.15	3	1	1	6	1.21079e+09	434	47.1393	7.38623
P25705	ATP synthase subunit alpha, mitochondrial OS=Homo sapiens GN=ATP5A1 PE=1 SV=1 - [ATPA_HUMAN]	19.5301	11.93	1	4	4	6	2.48812e+08	553	59.7136	9.12939
Q13885	Tubulin beta-2A chain OS=Homo sapiens GN=TUBB2A PE=1 SV=1 - [TBB2A_HUMAN]	19.4552	7.42	7	1	3	8	9.03868e+08	445	49.875	4.89404
P08727	Keratin, type I cytoskeletal 19 OS=Homo sapiens GN=KRT19 PE=1 SV=4 - [K1C19_HUMAN]	19.3381	12.5	8	3	4	8	9.55146e+08	400	44.0791	5.13525
Q12931	Heat shock protein 75 kDa, mitochondrial OS=Homo sapiens GN=TRAP1 PE=1 SV=3 - [TRAP1_HUMAN]	18.8409	3.84	2	1	2	6	8.19247e+08	704	80.0597	8.20654
P23396	40S ribosomal protein S3 OS=Homo sapiens GN=RPS3 PE=1 SV=2 - [RS3_HUMAN]	17.9727	10.7	1	3	3	6	3.70872e+08	243	26.6714	9.65674
P12814	Alpha-actinin-1 OS=Homo sapiens GN=ACTN1 PE=1 SV=2 - [ACTN1_HUMAN]	17.9059	2.69	2	2	2	7	5.77247e+08	892	102.993	5.41455
P13639	Elongation factor 2 OS=Homo sapiens GN=EEF2 PE=1 SV=4 - [EF2_HUMAN]	16.8088	5.36	2	4	4	6	3.23415e+08	858	95.277	6.82959
O00571	ATP-dependent RNA helicase DDX3X OS=Homo sapiens GN=DDX3X PE=1 SV=3 - [DDX3X_HUMAN]	16.6597	8.01	2	4	4	5	3.91343e+08	662	73.198	7.18115
Q96PK6	RNA-binding protein 14 OS=Homo sapiens GN=RBM14 PE=1 SV=2 - [RBM14_HUMAN]	16.4631	9.72	1	5	5	6	2.5504e+08	669	69.4489	9.67139
P21333	Filamin-A OS=Homo sapiens GN=FLNA PE=1 SV=4 - [FLNA_HUMAN]	16.1381	2.19	1	5	5	7	2.409e+08	2647	280.564	6.06201
Q14974	Importin subunit beta-1 OS=Homo sapiens GN=KPNB1 PE=1 SV=2 - [IMB1_HUMAN]	16.1198	5.25	1	3	3	6	2.26002e+08	876	97.108	4.77979
Q9BSJ8	Extended synaptotagmin-1 OS=Homo sapiens GN=ESYT1 PE=1 SV=1 - [ESYT1_HUMAN]	16.0351	2.63	1	2	2	5	3.49444e+08	1104	122.78	5.8335
P35908	Keratin, type II cytoskeletal 2 epidermal OS=Homo sapiens GN=KRT2 PE=1 SV=2 - [K22E_HUMAN]	15.8912	10.95	6	3	6	6	4.18052e+08	639	65.3932	8.00146
P07900	Heat shock protein HSP 90-alpha OS=Homo sapiens GN=HSP90AA1 PE=1 SV=5 - [HS90A_HUMAN]	15.4855	4.1	3	2	3	6	6.19816e+08	732	84.6067	5.021
P08670	Vimentin OS=Homo sapiens GN=VIM PE=1 SV=4 - [VIME_HUMAN]	14.574	8.15	1	3	3	5	2.23718e+08	466	53.6191	5.12256
Q14315	Filamin-C OS=Homo sapiens GN=FLNC PE=1 SV=3 - [FLNC_HUMAN]	14.473	2.09	1	4	4	5	4.69776e+07	2725	290.841	5.97314
P06576	ATP synthase subunit beta, mitochondrial OS=Homo sapiens GN=ATP5B PE=1 SV=3 - [ATPB_HUMAN]	13.2405	5.29	1	2	2	4	2.04319e+08	529	56.5246	5.40186
Q99623	Prohibitin-2 OS=Homo sapiens GN=PHB2 PE=1 SV=2 - [PHB2_HUMAN]	13.1441	14.72	1	3	3	5	2.65384e+08	299	33.2759	9.83252
P35527	Keratin, type I cytoskeletal 9 OS=Homo sapiens GN=KRT9 PE=1 SV=3 - [K1C9_HUMAN]	11.9141	6.9	1	3	3	4	1.4991e+08	623	62.0268	5.23682
P08865	40S ribosomal protein SA OS=Homo sapiens GN=RPSA PE=1 SV=4 - [RSSA_HUMAN]	11.6824	20	1	3	3	4	1.93633e+08	295	32.8334	4.86865
P26599	Polypyrimidine tract-binding protein 1 OS=Homo sapiens GN=PTBP1 PE=1 SV=1 - [PTBP1_HUMAN]	11.2072	4.33	1	1	1	3	2.93377e+08	531	57.1856	9.17334
P00338	L-lactate dehydrogenase A chain OS=Homo sapiens GN=LDHA PE=1 SV=2 - [LDHA_HUMAN]	10.8803	3.61	4	1	1	4	1.59926e+09	332	36.6654	8.26514
P27708	CAD protein OS=Homo sapiens GN=CAD PE=1 SV=3 - [PYR1_HUMAN]	10.3271	2.16	1	4	4	6	1.21028e+08	2225	242.829	6.45557
P61978	Heterogeneous nuclear ribonucleoprotein K OS=Homo sapiens GN=HNRNPK PE=1 SV=1 - [HNRPK_HUMAN]	10.3104	6.05	1	2	2	4	84924313	463	50.9444	5.5415
P62701	40S ribosomal protein S4, X isoform OS=Homo sapiens GN=RPS4X PE=1 SV=2 - [RS4X_HUMAN]	10.2258	3.8	1	1	1	4	4.85106e+08	263	29.5791	10.1548
P13647	Keratin, type II cytoskeletal 5 OS=Homo sapiens GN=KRT5 PE=1 SV=3 - [K2C5_HUMAN]	10.146	7.29	4	2	4	4	1.42553e+08	590	62.34	7.73779
P62241	40S ribosomal protein S8 OS=Homo sapiens GN=RPS8 PE=1 SV=2 - [RS8_HUMAN]	10.1444	14.42	1	2	2	3	3.46224e+08	208	24.1902	10.3159
P60842	Eukaryotic initiation factor 4A-I OS=Homo sapiens GN=EIF4A1 PE=1 SV=1 - [IF4A1_HUMAN]	9.90491	2.46	2	1	1	5	2423341564	406	46.1246	5.47803
P48643	T-complex protein 1 subunit epsilon OS=Homo sapiens GN=CCT5 PE=1 SV=1 - [TCPE_HUMAN]	9.7981	4.99	1	2	2	3	6.02345e+07	541	59.6328	5.65576
P50914	60S ribosomal protein L14 OS=Homo sapiens GN=RPL14 PE=1 SV=4 - [RL14_HUMAN]	9.72472	5.12	1	1	1	4	1119754628	215	23.417	10.9312
P17844	Probable ATP-dependent RNA helicase DDX5 OS=Homo sapiens GN=DDX5 PE=1 SV=1 - [DDX5_HUMAN]	9.3179	6.35	2	3	3	3	2.07612e+08	614	69.1047	8.92432
Q14247	Src substrate cortactin OS=Homo sapiens GN=CTTN PE=1 SV=2 - [SRC8_HUMAN]	8.94703	2.36	1	2	2	3	210771551	550	61.5485	5.40186
P04406	Glyceraldehyde-3-phosphate dehydrogenase OS=Homo sapiens GN=GAPDH PE=1 SV=3 - [G3P_HUMAN]	8.90046	4.18	1	1	1	3	1479676618	335	36.0304	8.45557
Q15365	Poly(rC)-binding protein 1 OS=Homo sapiens GN=PCBP1 PE=1 SV=2 - [PCBP1_HUMAN]	8.88591	8.99	3	2	2	3	4.91175e+08	356	37.4739	7.09326
Q9NVI7	ATPase family AAA domain-containing protein 3A OS=Homo sapiens GN=ATAD3A PE=1 SV=2 - [ATD3A_HUMAN]	8.82753	4.57	3	2	2	3	1.01956e+08	634	71.3247	8.98291
P32119	Peroxiredoxin-2 OS=Homo sapiens GN=PRDX2 PE=1 SV=5 - [PRDX2_HUMAN]	8.48758	5.56	2	1	1	3	1543888096	198	21.8782	5.97314
P30153	Serine/threonine-protein phosphatase 2A 65 kDa regulatory subunit A alpha isoform OS=Homo sapiens GN=PPP2R1A PE=1 SV=4 - [2AAA_HUMAN]	8.39687	4.58	2	2	2	3	5.26461e+07	589	65.2669	5.10986
P11021	78 kDa glucose-regulated protein OS=Homo sapiens GN=HSPA5 PE=1 SV=2 - [GRP78_HUMAN]	8.24038	5.05	2	2	3	3	9.04024e+07	654	72.2884	5.16064
P26373	60S ribosomal protein L13 OS=Homo sapiens GN=RPL13 PE=1 SV=4 - [RL13_HUMAN]	8.23053	15.64	1	3	3	5	1.08061e+09	211	24.2465	11.6489
P18124	60S ribosomal protein L7 OS=Homo sapiens GN=RPL7 PE=1 SV=1 - [RL7_HUMAN]	8.20294	4.44	1	1	1	3	4.55585e+09	248	29.2072	10.6528
P62917	60S ribosomal protein L8 OS=Homo sapiens GN=RPL8 PE=1 SV=2 - [RL8_HUMAN]	8.16305	4.28	1	1	1	3	1.56316e+09	257	28.0073	11.0337
Q14204	Cytoplasmic dynein 1 heavy chain 1 OS=Homo sapiens GN=DYNC1H1 PE=1 SV=5 - [DYHC1_HUMAN]	8.16021	0.6	1	2	2	3	1.23869e+08	4646	532.072	6.40479
O43175	D-3-phosphoglycerate dehydrogenase OS=Homo sapiens GN=PHGDH PE=1 SV=4 - [SERA_HUMAN]	7.38581	4.32	1	2	2	3	222104448	533	56.6144	6.7124
Q8N1G4	Leucine-rich repeat-containing protein 47 OS=Homo sapiens GN=LRRC47 PE=1 SV=1 - [LRC47_HUMAN]	7.37865	6.35	1	2	2	2	112538456	583	63.4337	8.27979
P33993	DNA replication licensing factor MCM7 OS=Homo sapiens GN=MCM7 PE=1 SV=4 - [MCM7_HUMAN]	7.36049	4.87	1	2	2	2	1.35709e+08	719	81.2566	6.45557
Q02543	60S ribosomal protein L18a OS=Homo sapiens GN=RPL18A PE=1 SV=2 - [RL18A_HUMAN]	7.24678	7.39	1	1	1	2	657978975	176	20.7489	10.7114
O00148	ATP-dependent RNA helicase DDX39A OS=Homo sapiens GN=DDX39A PE=1 SV=2 - [DX39A_HUMAN]	7.21471	2.34	2	1	1	3	4.34076e+08	427	49.098	5.68115
Q08211	ATP-dependent RNA helicase A OS=Homo sapiens GN=DHX9 PE=1 SV=4 - [DHX9_HUMAN]	7.025	2.36	1	3	3	3	5.09859e+07	1270	140.869	6.84424
P50991	T-complex protein 1 subunit delta OS=Homo sapiens GN=CCT4 PE=1 SV=4 - [TCPD_HUMAN]	7.00679	2.97	1	1	1	3	820360219	539	57.8878	7.82568
P78371	T-complex protein 1 subunit beta OS=Homo sapiens GN=CCT2 PE=1 SV=4 - [TCPB_HUMAN]	6.94633	2.8	1	1	1	2	98758053	535	57.4521	6.45557
Q99829	Copine-1 OS=Homo sapiens GN=CPNE1 PE=1 SV=1 - [CPNE1_HUMAN]	6.79586	8.38	1	3	3	3	6.28695e+07	537	59.0215	5.8335
Q96FW1	Ubiquitin thioesterase OTUB1 OS=Homo sapiens GN=OTUB1 PE=1 SV=2 - [OTUB1_HUMAN]	6.69909	8.86	1	2	2	2	1.26294e+08	271	31.2644	4.94482
P61247	40S ribosomal protein S3a OS=Homo sapiens GN=RPS3A PE=1 SV=2 - [RS3A_HUMAN]	6.53579	6.44	1	1	1	2	3.8794e+08	264	29.9257	9.72998
P31040	Succinate dehydrogenase [ubiquinone] flavoprotein subunit, mitochondrial OS=Homo sapiens GN=SDHA PE=1 SV=2 - [SDHA_HUMAN]	6.51532	2.11	1	1	1	2	3.10993e+08	664	72.6453	7.38623
P27635	60S ribosomal protein L10 OS=Homo sapiens GN=RPL10 PE=1 SV=4 - [RL10_HUMAN]	6.47484	9.81	2	3	3	4	1.12852e+08	214	24.5879	10.0815
P36578	60S ribosomal protein L4 OS=Homo sapiens GN=RPL4 PE=1 SV=5 - [RL4_HUMAN]	6.42877	7.49	1	2	2	2	170803094	427	47.6674	11.063
P14618	Pyruvate kinase PKM OS=Homo sapiens GN=PKM PE=1 SV=4 - [KPYM_HUMAN]	6.37161	6.97	1	3	3	3	6.55838e+08	531	57.9	7.84033
P62805	Histone H4 OS=Homo sapiens GN=HIST1H4A PE=1 SV=2 - [H4_HUMAN]	6.35335	9.71	1	1	1	2	308863034	103	11.3604	11.356
P47897	Glutamine--tRNA ligase OS=Homo sapiens GN=QARS PE=1 SV=1 - [SYQ_HUMAN]	6.27861	3.48	1	3	3	3	9.42366e+07	775	87.7429	7.15186
P49368	T-complex protein 1 subunit gamma OS=Homo sapiens GN=CCT3 PE=1 SV=4 - [TCPG_HUMAN]	6.2672	3.67	1	2	2	3	3.01603e+08	545	60.4953	6.49365
Q15233	Non-POU domain-containing octamer-binding protein OS=Homo sapiens GN=NONO PE=1 SV=4 - [NONO_HUMAN]	6.18221	4.03	2	2	2	3	211778580	471	54.1973	8.95361
Q13085	Acetyl-CoA carboxylase 1 OS=Homo sapiens GN=ACACA PE=1 SV=2 - [ACACA_HUMAN]	6.12693	1.07	1	2	2	2	3.99721e+07	2346	265.385	6.3667
P26639	Threonine--tRNA ligase, cytoplasmic OS=Homo sapiens GN=TARS PE=1 SV=3 - [SYTC_HUMAN]	6.11959	3.18	1	2	2	2	9.3245e+07	723	83.3819	6.66846
Q7KZF4	Staphylococcal nuclease domain-containing protein 1 OS=Homo sapiens GN=SND1 PE=1 SV=1 - [SND1_HUMAN]	6.11897	2.97	1	2	2	2	1.14923e+08	910	101.934	7.1665
P56192	Methionine--tRNA ligase, cytoplasmic OS=Homo sapiens GN=MARS PE=1 SV=2 - [SYMC_HUMAN]	6.02531	3.44	1	2	2	2	1.537e+08	900	101.052	6.16357
P26641	Elongation factor 1-gamma OS=Homo sapiens GN=EEF1G PE=1 SV=3 - [EF1G_HUMAN]	5.84418	3.43	1	1	1	2	4.6281e+08	437	50.0871	6.66846
Q7Z6Z7	E3 ubiquitin-protein ligase HUWE1 OS=Homo sapiens GN=HUWE1 PE=1 SV=3 - [HUWE1_HUMAN]	5.82533	0.69	1	2	2	2	52274785	4374	481.589	5.22412
P19367	Hexokinase-1 OS=Homo sapiens GN=HK1 PE=1 SV=3 - [HXK1_HUMAN]	5.79764	2.51	1	2	2	2	5.12991e+07	917	102.42	6.80029
P11908	Ribose-phosphate pyrophosphokinase 2 OS=Homo sapiens GN=PRPS2 PE=1 SV=2 - [PRPS2_HUMAN]	5.69585	9.12	3	2	2	2	1.3954e+08	318	34.747	6.60986
P53396	ATP-citrate synthase OS=Homo sapiens GN=ACLY PE=1 SV=3 - [ACLY_HUMAN]	5.61355	2.18	1	2	2	2	1.91687e+08	1101	120.762	7.32764
P52292	Importin subunit alpha-1 OS=Homo sapiens GN=KPNA2 PE=1 SV=1 - [IMA1_HUMAN]	5.53435	3.78	2	2	2	2	2.11799e+07	529	57.8259	5.40186
P49411	Elongation factor Tu, mitochondrial OS=Homo sapiens GN=TUFM PE=1 SV=2 - [EFTU_HUMAN]	5.52146	6.19	1	2	2	2	6.84207e+07	452	49.5102	7.60596
Q92945	Far upstream element-binding protein 2 OS=Homo sapiens GN=KHSRP PE=1 SV=4 - [FUBP2_HUMAN]	5.517	1.41	1	1	1	2	3.00429e+08	711	73.07	7.29834
P17987	T-complex protein 1 subunit alpha OS=Homo sapiens GN=TCP1 PE=1 SV=1 - [TCPA_HUMAN]	5.44404	6.65	1	3	3	3	1.54946e+08	556	60.3056	6.11279
P83731	60S ribosomal protein L24 OS=Homo sapiens GN=RPL24 PE=1 SV=1 - [RL24_HUMAN]	5.41569	5.73	1	1	1	2	3.46907e+08	157	17.7679	11.2534
Q07020	60S ribosomal protein L18 OS=Homo sapiens GN=RPL18 PE=1 SV=2 - [RL18_HUMAN]	5.37631	5.32	1	1	1	2	366074874	188	21.6211	11.7222
A5YKK6	CCR4-NOT transcription complex subunit 1 OS=Homo sapiens GN=CNOT1 PE=1 SV=2 - [CNOT1_HUMAN]	5.37512	0.93	1	2	2	2	3.44782e+07	2376	266.768	7.10791
P34932	Heat shock 70 kDa protein 4 OS=Homo sapiens GN=HSPA4 PE=1 SV=4 - [HSP74_HUMAN]	5.30691	3.45	1	2	2	2	8.30274e+07	840	94.2712	5.18604
P00403	Cytochrome c oxidase subunit 2 OS=Homo sapiens GN=MT-CO2 PE=1 SV=1 - [COX2_HUMAN]	5.15358	4.41	1	1	1	2	3.48237e+08	227	25.5482	4.81787
Q04637	Eukaryotic translation initiation factor 4 gamma 1 OS=Homo sapiens GN=EIF4G1 PE=1 SV=4 - [IF4G1_HUMAN]	5.09955	1.75	1	2	2	2	1.48323e+08	1599	175.382	5.32568
Q92499	ATP-dependent RNA helicase DDX1 OS=Homo sapiens GN=DDX1 PE=1 SV=2 - [DDX1_HUMAN]	5.0216	1.49	1	1	1	2	230571384	740	82.3798	7.2251
P25205	DNA replication licensing factor MCM3 OS=Homo sapiens GN=MCM3 PE=1 SV=3 - [MCM3_HUMAN]	4.85754	2.85	1	2	2	2	3.87466e+07	808	90.924	5.77002
P62195	26S proteasome regulatory subunit 8 OS=Homo sapiens GN=PSMC5 PE=1 SV=1 - [PRS8_HUMAN]	4.78909	5.17	1	1	1	1	130835795	406	45.5971	7.54736
P46781	40S ribosomal protein S9 OS=Homo sapiens GN=RPS9 PE=1 SV=3 - [RS9_HUMAN]	4.74422	5.15	1	2	2	2	5.54087e+07	194	22.5776	10.6528
Q8WUK0	Phosphatidylglycerophosphatase and protein-tyrosine phosphatase 1 OS=Homo sapiens GN=PTPMT1 PE=1 SV=1 - [PTPM1_HUMAN]	4.74123	6.47	1	1	1	2	38441008	201	22.8291	9.77393
P04075	Fructose-bisphosphate aldolase A OS=Homo sapiens GN=ALDOA PE=1 SV=2 - [ALDOA_HUMAN]	4.60675	3.85	1	2	2	2	1.68688e+08	364	39.3953	8.08936
P04844	Dolichyl-diphosphooligosaccharide--protein glycosyltransferase subunit 2 OS=Homo sapiens GN=RPN2 PE=1 SV=3 - [RPN2_HUMAN]	4.56347	3.33	1	2	2	2	5.32511e+07	631	69.241	5.69385
Q14C86	GTPase-activating protein and VPS9 domain-containing protein 1 OS=Homo sapiens GN=GAPVD1 PE=1 SV=2 - [GAPD1_HUMAN]	4.54918	1.29	1	2	2	2	8.765e+07	1478	164.877	5.22412
Q96I24	Far upstream element-binding protein 3 OS=Homo sapiens GN=FUBP3 PE=1 SV=2 - [FUBP3_HUMAN]	4.5225	3.32	2	2	2	2	9.70563e+07	572	61.6022	8.38232
Q01082	Spectrin beta chain, non-erythrocytic 1 OS=Homo sapiens GN=SPTBN1 PE=1 SV=2 - [SPTB2_HUMAN]	4.45638	0.8	1	2	2	2	1.2132e+08	2364	274.439	5.56689
P35232	Prohibitin OS=Homo sapiens GN=PHB PE=1 SV=1 - [PHB_HUMAN]	4.45617	8.09	1	2	2	2	2.09188e+08	272	29.7859	5.75732
P14923	Junction plakoglobin OS=Homo sapiens GN=JUP PE=1 SV=3 - [PLAK_HUMAN]	4.43821	3.36	2	2	2	2	4.06041e+07	745	81.6927	6.13818
P63244	Receptor of activated protein C kinase 1 OS=Homo sapiens GN=RACK1 PE=1 SV=3 - [RACK1_HUMAN]	4.36284	2.84	1	1	1	2	733217308	317	35.0546	7.69385
O14828	Secretory carrier-associated membrane protein 3 OS=Homo sapiens GN=SCAMP3 PE=1 SV=3 - [SCAM3_HUMAN]	4.31683	8.36	1	2	2	2	7.52253e+07	347	38.2623	7.63525
P78527	DNA-dependent protein kinase catalytic subunit OS=Homo sapiens GN=PRKDC PE=1 SV=3 - [PRKDC_HUMAN]	4.31503	0.46	1	2	2	2	1.15465e+08	4128	468.788	7.12256
O00303	Eukaryotic translation initiation factor 3 subunit F OS=Homo sapiens GN=EIF3F PE=1 SV=1 - [EIF3F_HUMAN]	4.2811	4.76	1	1	1	1	69538909	357	37.5402	5.45264
P35579	Myosin-9 OS=Homo sapiens GN=MYH9 PE=1 SV=4 - [MYH9_HUMAN]	4.21837	1.68	1	3	3	3	1.22485e+08	1960	226.392	5.60498
Q14203	Dynactin subunit 1 OS=Homo sapiens GN=DCTN1 PE=1 SV=3 - [DCTN1_HUMAN]	4.2019	1.33	1	1	1	1	4.91525e+07	1278	141.607	5.80811
Q15084	Protein disulfide-isomerase A6 OS=Homo sapiens GN=PDIA6 PE=1 SV=1 - [PDIA6_HUMAN]	4.06051	3.18	1	1	1	1	9.04515e+07	440	48.0913	5.08447
P07741	Adenine phosphoribosyltransferase OS=Homo sapiens GN=APRT PE=1 SV=2 - [APT_HUMAN]	3.94332	10	1	2	2	2	1.71015e+08	180	19.5954	6.02393
P05141	ADP/ATP translocase 2 OS=Homo sapiens GN=SLC25A5 PE=1 SV=7 - [ADT2_HUMAN]	3.90673	2.68	4	1	1	2	360931765	298	32.8312	9.68604
P04843	Dolichyl-diphosphooligosaccharide--protein glycosyltransferase subunit 1 OS=Homo sapiens GN=RPN1 PE=1 SV=1 - [RPN1_HUMAN]	3.85977	2.47	1	1	1	1	154804640	607	68.5268	6.37939
Q02790	Peptidyl-prolyl cis-trans isomerase FKBP4 OS=Homo sapiens GN=FKBP4 PE=1 SV=3 - [FKBP4_HUMAN]	3.85868	3.27	1	1	1	1	1.23471e+08	459	51.7721	5.42725
P19623	Spermidine synthase OS=Homo sapiens GN=SRM PE=1 SV=1 - [SPEE_HUMAN]	3.84579	5.96	1	2	2	2	5.7931e+07	302	33.8027	5.49072
P51114	Fragile X mental retardation syndrome-related protein 1 OS=Homo sapiens GN=FXR1 PE=1 SV=3 - [FXR1_HUMAN]	3.8365	3.54	3	2	2	3	2.18408e+08	621	69.6779	6.15088
Q7L2E3	Putative ATP-dependent RNA helicase DHX30 OS=Homo sapiens GN=DHX30 PE=1 SV=1 - [DHX30_HUMAN]	3.80628	1.51	1	2	2	2	3.06076e+07	1194	133.855	8.77783
O75534	Cold shock domain-containing protein E1 OS=Homo sapiens GN=CSDE1 PE=1 SV=2 - [CSDE1_HUMAN]	3.77754	2.26	1	1	1	1	73542737	798	88.8289	6.25244
Q9Y262	Eukaryotic translation initiation factor 3 subunit L OS=Homo sapiens GN=EIF3L PE=1 SV=1 - [EIF3L_HUMAN]	3.74589	3.72	1	2	2	2	1.34496e+08	564	66.6844	6.34131
P02768	Serum albumin OS=Homo sapiens GN=ALB PE=1 SV=2 - [ALBU_HUMAN]	3.67389	2.46	1	1	1	1	128962067	609	69.3215	6.27783
Q9Y371	Endophilin-B1 OS=Homo sapiens GN=SH3GLB1 PE=1 SV=1 - [SHLB1_HUMAN]	3.63905	4.11	1	1	1	1	3.7215e+07	365	40.7708	6.03662
P54886	Delta-1-pyrroline-5-carboxylate synthase OS=Homo sapiens GN=ALDH18A1 PE=1 SV=2 - [P5CS_HUMAN]	3.61666	3.4	1	2	2	2	7.0068e+07	795	87.2475	7.12256
O15260	Surfeit locus protein 4 OS=Homo sapiens GN=SURF4 PE=1 SV=3 - [SURF4_HUMAN]	3.59693	5.95	1	1	1	1	60551499	269	30.3738	7.78174
P57088	Transmembrane protein 33 OS=Homo sapiens GN=TMEM33 PE=1 SV=2 - [TMM33_HUMAN]	3.56388	4.86	1	1	1	1	1.37083e+08	247	27.9598	9.70068
Q86UK7	E3 ubiquitin-protein ligase ZNF598 OS=Homo sapiens GN=ZNF598 PE=1 SV=1 - [ZN598_HUMAN]	3.53132	1.44	1	1	1	1	7.5604e+07	904	98.5752	8.39697
P51659	Peroxisomal multifunctional enzyme type 2 OS=Homo sapiens GN=HSD17B4 PE=1 SV=3 - [DHB4_HUMAN]	3.47662	1.77	1	1	1	1	6.38963e+07	736	79.6363	8.83643
P15924	Desmoplakin OS=Homo sapiens GN=DSP PE=1 SV=3 - [DESP_HUMAN]	3.45101	0.45	1	1	1	1	59063269	2871	331.569	6.81494
P04637	Cellular tumor antigen p53 OS=Homo sapiens GN=TP53 PE=1 SV=4 - [P53_HUMAN]	3.39057	4.83	1	1	1	1	3.71035e+07	393	43.6254	6.78564
P55072	Transitional endoplasmic reticulum ATPase OS=Homo sapiens GN=VCP PE=1 SV=4 - [TERA_HUMAN]	3.37814	1.49	1	1	1	1	237757192	806	89.2657	5.26221
P35573	Glycogen debranching enzyme OS=Homo sapiens GN=AGL PE=1 SV=3 - [GDE_HUMAN]	3.35045	0.78	1	1	1	1	4.51258e+07	1532	174.652	6.75635
O95433	Activator of 90 kDa heat shock protein ATPase homolog 1 OS=Homo sapiens GN=AHSA1 PE=1 SV=1 - [AHSA1_HUMAN]	3.34607	6.51	1	1	1	1	1.35119e+08	338	38.2503	5.52881
P62314	Small nuclear ribonucleoprotein Sm D1 OS=Homo sapiens GN=SNRPD1 PE=1 SV=1 - [SMD1_HUMAN]	3.27883	9.24	1	1	1	1	66956286	119	13.2734	11.561
Q9Y265	RuvB-like 1 OS=Homo sapiens GN=RUVBL1 PE=1 SV=1 - [RUVB1_HUMAN]	3.27769	3.51	1	1	1	1	7.17851e+07	456	50.1963	6.41748
Q14694	Ubiquitin carboxyl-terminal hydrolase 10 OS=Homo sapiens GN=USP10 PE=1 SV=2 - [UBP10_HUMAN]	3.25794	1.5	1	1	1	1	7.32961e+07	798	87.0798	5.31299
Q13162	Peroxiredoxin-4 OS=Homo sapiens GN=PRDX4 PE=1 SV=1 - [PRDX4_HUMAN]	3.21087	4.06	1	1	1	1	133611933	271	30.5208	6.29053
Q99873	Protein arginine N-methyltransferase 1 OS=Homo sapiens GN=PRMT1 PE=1 SV=2 - [ANM1_HUMAN]	3.17188	3.05	1	1	1	1	163162012	361	41.4885	5.42725
Q15120	[Pyruvate dehydrogenase (acetyl-transferring)] kinase isozyme 3, mitochondrial OS=Homo sapiens GN=PDK3 PE=1 SV=1 - [PDK3_HUMAN]	3.15825	3.69	1	1	1	1	5.57511e+07	406	46.9091	8.36768
P40227	T-complex protein 1 subunit zeta OS=Homo sapiens GN=CCT6A PE=1 SV=3 - [TCPZ_HUMAN]	3.15383	2.45	1	1	1	1	100749462	531	57.9876	6.68311
P62263	40S ribosomal protein S14 OS=Homo sapiens GN=RPS14 PE=1 SV=3 - [RS14_HUMAN]	3.15338	8.61	1	1	1	1	5.78297e+08	151	16.2625	10.0522
P50454	Serpin H1 OS=Homo sapiens GN=SERPINH1 PE=1 SV=2 - [SERPH_HUMAN]	3.13937	3.59	1	1	1	1	74756279	418	46.4112	8.68994
O43592	Exportin-T OS=Homo sapiens GN=XPOT PE=1 SV=2 - [XPOT_HUMAN]	3.1333	1.46	1	1	1	1	5.54683e+07	962	109.893	5.38916
Q92900	Regulator of nonsense transcripts 1 OS=Homo sapiens GN=UPF1 PE=1 SV=2 - [RENT1_HUMAN]	3.11105	1.51	1	1	1	1	1.5514e+08	1129	124.267	6.60986
Q6P2E9	Enhancer of mRNA-decapping protein 4 OS=Homo sapiens GN=EDC4 PE=1 SV=1 - [EDC4_HUMAN]	3.09506	1.64	1	1	1	1	4.60928e+07	1401	151.567	5.85889
Q9BQ67	Glutamate-rich WD repeat-containing protein 1 OS=Homo sapiens GN=GRWD1 PE=1 SV=1 - [GRWD1_HUMAN]	3.08677	3.59	1	1	1	1	53829097	446	49.3882	4.91943
P62888	60S ribosomal protein L30 OS=Homo sapiens GN=RPL30 PE=1 SV=2 - [RL30_HUMAN]	3.08285	13.91	1	1	1	1	1.1236e+08	115	12.7757	9.62744
O14737	Programmed cell death protein 5 OS=Homo sapiens GN=PDCD5 PE=1 SV=3 - [PDCD5_HUMAN]	3.07952	10.4	1	1	1	1	4.32057e+07	125	14.2763	6.03662
P54136	Arginine--tRNA ligase, cytoplasmic OS=Homo sapiens GN=RARS PE=1 SV=2 - [SYRC_HUMAN]	3.04124	1.97	1	1	1	1	4.98127e+07	660	75.3309	6.68311
P46063	ATP-dependent DNA helicase Q1 OS=Homo sapiens GN=RECQL PE=1 SV=3 - [RECQ1_HUMAN]	2.99213	1.69	1	1	1	1	101417333	649	73.41	7.88428
P29692	Elongation factor 1-delta OS=Homo sapiens GN=EEF1D PE=1 SV=5 - [EF1D_HUMAN]	2.99034	4.27	1	1	1	1	2.44651e+08	281	31.1028	5.0083
P11940	Polyadenylate-binding protein 1 OS=Homo sapiens GN=PABPC1 PE=1 SV=2 - [PABP1_HUMAN]	2.97631	2.67	2	1	1	1	1.28741e+08	636	70.6259	9.49561
P54727	UV excision repair protein RAD23 homolog B OS=Homo sapiens GN=RAD23B PE=1 SV=1 - [RD23B_HUMAN]	2.94667	4.65	1	1	1	1	58592392	409	43.1446	4.84326
P18206	Vinculin OS=Homo sapiens GN=VCL PE=1 SV=4 - [VINC_HUMAN]	2.94634	1.32	1	1	1	1	6.90981e+07	1134	123.722	5.65576
P39656	Dolichyl-diphosphooligosaccharide--protein glycosyltransferase 48 kDa subunit OS=Homo sapiens GN=DDOST PE=1 SV=4 - [OST48_HUMAN]	2.9419	2.41	1	1	1	1	2.86447e+08	456	50.769	6.55127
P37802	Transgelin-2 OS=Homo sapiens GN=TAGLN2 PE=1 SV=3 - [TAGL2_HUMAN]	2.93986	6.03	1	1	1	1	46771939	199	22.3772	8.25049
P46940	Ras GTPase-activating-like protein IQGAP1 OS=Homo sapiens GN=IQGAP1 PE=1 SV=1 - [IQGA1_HUMAN]	2.9373	0.78	1	1	1	1	3.96794e+07	1657	189.134	6.48096
P11586	C-1-tetrahydrofolate synthase, cytoplasmic OS=Homo sapiens GN=MTHFD1 PE=1 SV=3 - [C1TC_HUMAN]	2.90577	1.28	1	1	1	1		935	101.495	7.29834
P53621	Coatomer subunit alpha OS=Homo sapiens GN=COPA PE=1 SV=2 - [COPA_HUMAN]	2.90479	1.47	1	2	2	2	9.60814e+07	1224	138.258	7.66455
P51148	Ras-related protein Rab-5C OS=Homo sapiens GN=RAB5C PE=1 SV=2 - [RAB5C_HUMAN]	2.88016	5.56	1	1	1	1	2.29061e+08	216	23.4678	8.41162
P62333	26S proteasome regulatory subunit 10B OS=Homo sapiens GN=PSMC6 PE=1 SV=1 - [PRS10_HUMAN]	2.87879	3.86	1	1	1	1	9.30528e+07	389	44.1451	7.48877
Q9H9T3	Elongator complex protein 3 OS=Homo sapiens GN=ELP3 PE=1 SV=2 - [ELP3_HUMAN]	2.87638	2.38	1	1	1	1	5.65924e+07	547	62.2191	8.88037
O60271	C-Jun-amino-terminal kinase-interacting protein 4 OS=Homo sapiens GN=SPAG9 PE=1 SV=4 - [JIP4_HUMAN]	2.86762	0.76	2	1	1	1	5.27118e+07	1321	146.115	5.14795
P07355	Annexin A2 OS=Homo sapiens GN=ANXA2 PE=1 SV=2 - [ANXA2_HUMAN]	2.85298	2.65	1	1	1	1	99605159	339	38.5798	7.75244
Q13200	26S proteasome non-ATPase regulatory subunit 2 OS=Homo sapiens GN=PSMD2 PE=1 SV=3 - [PSMD2_HUMAN]	2.85293	1.65	1	1	1	1	86452762	908	100.136	5.19873
P83881	60S ribosomal protein L36a OS=Homo sapiens GN=RPL36A PE=1 SV=2 - [RL36A_HUMAN]	2.85017	8.49	2	1	1	1	1.17102e+08	106	12.4328	10.5796
P09874	Poly [ADP-ribose] polymerase 1 OS=Homo sapiens GN=PARP1 PE=1 SV=4 - [PARP1_HUMAN]	2.84513	1.28	1	1	1	1	90883620	1014	113.012	8.88037
P28288	ATP-binding cassette sub-family D member 3 OS=Homo sapiens GN=ABCD3 PE=1 SV=1 - [ABCD3_HUMAN]	2.84036	1.82	1	1	1	1	9.61159e+07	659	75.4276	9.36377
Q92616	eIF-2-alpha kinase activator GCN1 OS=Homo sapiens GN=GCN1 PE=1 SV=6 - [GCN1_HUMAN]	2.837	0.56	1	1	1	1	4.34232e+07	2671	292.572	7.47412
Q9ULV4	Coronin-1C OS=Homo sapiens GN=CORO1C PE=1 SV=1 - [COR1C_HUMAN]	2.81615	3.38	1	1	1	1	3.80092e+07	474	53.2151	7.07861
O15083	ERC protein 2 OS=Homo sapiens GN=ERC2 PE=1 SV=3 - [ERC2_HUMAN]	2.8071	1.25	2	1	1	1	70264505	957	110.49	6.99072
P62714	Serine/threonine-protein phosphatase 2A catalytic subunit beta isoform OS=Homo sapiens GN=PPP2CB PE=1 SV=1 - [PP2AB_HUMAN]	2.80431	4.53	2	1	1	1	5.0669e+07	309	35.5523	5.42725
P61019	Ras-related protein Rab-2A OS=Homo sapiens GN=RAB2A PE=1 SV=1 - [RAB2A_HUMAN]	2.80034	6.13	2	1	1	1	6.31995e+07	212	23.5308	6.53662
Q9GZM8	Nuclear distribution protein nudE-like 1 OS=Homo sapiens GN=NDEL1 PE=1 SV=1 - [NDEL1_HUMAN]	2.79559	3.48	2	1	1	1	4.4458e+07	345	38.3515	5.23682
P38919	Eukaryotic initiation factor 4A-III OS=Homo sapiens GN=EIF4A3 PE=1 SV=4 - [IF4A3_HUMAN]	2.77765	2.68	1	1	1	1	106994365	411	46.8412	6.72705
P61026	Ras-related protein Rab-10 OS=Homo sapiens GN=RAB10 PE=1 SV=1 - [RAB10_HUMAN]	2.77452	5.5	24	1	1	1	185144679	200	22.5266	8.38232
P34897	Serine hydroxymethyltransferase, mitochondrial OS=Homo sapiens GN=SHMT2 PE=1 SV=3 - [GLYM_HUMAN]	2.76371	2.18	1	1	1	1	63770784	504	55.9577	8.52881
O60716	Catenin delta-1 OS=Homo sapiens GN=CTNND1 PE=1 SV=1 - [CTND1_HUMAN]	2.74852	1.24	1	1	1	1	4.23046e+07	968	108.103	6.22705
O60610	Protein diaphanous homolog 1 OS=Homo sapiens GN=DIAPH1 PE=1 SV=2 - [DIAP1_HUMAN]	2.73321	0.86	1	1	1	1	52435606	1272	141.258	5.41455
P06239	Tyrosine-protein kinase Lck OS=Homo sapiens GN=LCK PE=1 SV=6 - [LCK_HUMAN]	2.70432	1.96	4	1	1	1	44753704	509	57.9639	5.36377
Q9NQR7	Coiled-coil domain-containing protein 177 OS=Homo sapiens GN=CCDC177 PE=2 SV=3 - [CC177_HUMAN]	2.7042	2.97	1	1	1	2	383637353	707	79.6914	10.7407
Q7L576	Cytoplasmic FMR1-interacting protein 1 OS=Homo sapiens GN=CYFIP1 PE=1 SV=1 - [CYFP1_HUMAN]	2.70107	0.88	2	1	1	1	193235661	1253	145.089	6.90283
Q09666	Neuroblast differentiation-associated protein AHNAK OS=Homo sapiens GN=AHNAK PE=1 SV=2 - [AHNK_HUMAN]	2.69665	0.34	1	1	1	1	3.64537e+07	5890	628.699	6.15088
Q99460	26S proteasome non-ATPase regulatory subunit 1 OS=Homo sapiens GN=PSMD1 PE=1 SV=2 - [PSMD1_HUMAN]	2.68469	1.26	1	1	1	1	2.32198e+07	953	105.769	5.38916
Q15436	Protein transport protein Sec23A OS=Homo sapiens GN=SEC23A PE=1 SV=2 - [SC23A_HUMAN]	2.6798	1.57	2	1	1	1	47251972	765	86.1053	7.07861
P07814	Bifunctional glutamate/proline--tRNA ligase OS=Homo sapiens GN=EPRS PE=1 SV=5 - [SYEP_HUMAN]	2.67505	0.6	1	1	1	1	1.75734e+08	1512	170.483	7.32764
Q8N1F7	Nuclear pore complex protein Nup93 OS=Homo sapiens GN=NUP93 PE=1 SV=2 - [NUP93_HUMAN]	2.67186	1.34	1	1	1	1		819	93.4296	5.71924
O95486	Protein transport protein Sec24A OS=Homo sapiens GN=SEC24A PE=1 SV=2 - [SC24A_HUMAN]	2.67054	1.37	1	1	1	1	55348596	1093	119.674	7.66455
O95793	Double-stranded RNA-binding protein Staufen homolog 1 OS=Homo sapiens GN=STAU1 PE=1 SV=2 - [STAU1_HUMAN]	2.66532	1.73	1	1	1	1	111708350	577	63.1428	9.43701
Q9HB07	UPF0160 protein MYG1, mitochondrial OS=Homo sapiens GN=C12orf10 PE=1 SV=2 - [MYG1_HUMAN]	2.65512	2.66	1	1	1	1		376	42.4224	6.66846
Q9UJZ1	Stomatin-like protein 2, mitochondrial OS=Homo sapiens GN=STOML2 PE=1 SV=1 - [STML2_HUMAN]	2.64854	4.21	1	1	1	1	9.07912e+07	356	38.5102	7.38623
P62258	14-3-3 protein epsilon OS=Homo sapiens GN=YWHAE PE=1 SV=1 - [1433E_HUMAN]	2.64459	4.31	1	1	1	1	1.34756e+08	255	29.1554	4.7417
O75396	Vesicle-trafficking protein SEC22b OS=Homo sapiens GN=SEC22B PE=1 SV=4 - [SC22B_HUMAN]	2.64195	5.58	1	1	1	1	3.10619e+07	215	24.5775	6.91748
Q16658	Fascin OS=Homo sapiens GN=FSCN1 PE=1 SV=3 - [FSCN1_HUMAN]	2.61642	3.25	1	1	1	1	2.59179e+08	493	54.4961	7.23975
Q9Y3U8	60S ribosomal protein L36 OS=Homo sapiens GN=RPL36 PE=1 SV=3 - [RL36_HUMAN]	2.61481	9.52	1	1	1	1	387531516	105	12.2459	11.5903
P46060	Ran GTPase-activating protein 1 OS=Homo sapiens GN=RANGAP1 PE=1 SV=1 - [RAGP1_HUMAN]	2.60597	2.04	1	1	1	1	6.96669e+07	587	63.5023	4.67822
P38646	Stress-70 protein, mitochondrial OS=Homo sapiens GN=HSPA9 PE=1 SV=2 - [GRP75_HUMAN]	2.6045	2.36	1	1	1	1	1.06363e+08	679	73.6348	6.16357
Q15005	Signal peptidase complex subunit 2 OS=Homo sapiens GN=SPCS2 PE=1 SV=3 - [SPCS2_HUMAN]	2.604	3.98	1	1	1	1	2.8103e+07	226	24.9867	8.47021
Q9H9A6	Leucine-rich repeat-containing protein 40 OS=Homo sapiens GN=LRRC40 PE=1 SV=1 - [LRC40_HUMAN]	2.59509	3.82	1	1	1	1	67425931	602	68.2071	6.43018
Q99956	Dual specificity protein phosphatase 9 OS=Homo sapiens GN=DUSP9 PE=1 SV=1 - [DUS9_HUMAN]	2.59217	3.91	1	1	1	1	2.97826e+07	384	41.8413	6.11279
P04792	Heat shock protein beta-1 OS=Homo sapiens GN=HSPB1 PE=1 SV=2 - [HSPB1_HUMAN]	2.58315	4.88	1	1	1	1	5.89178e+07	205	22.7685	6.40479
P11498	Pyruvate carboxylase, mitochondrial OS=Homo sapiens GN=PC PE=1 SV=2 - [PYC_HUMAN]	2.5819	0.85	1	1	1	1		1178	129.551	6.84424
P33176	Kinesin-1 heavy chain OS=Homo sapiens GN=KIF5B PE=1 SV=1 - [KINH_HUMAN]	2.57961	1.25	1	1	1	1	120791130	963	109.617	6.50732
P51617	Interleukin-1 receptor-associated kinase 1 OS=Homo sapiens GN=IRAK1 PE=1 SV=2 - [IRAK1_HUMAN]	2.57615	2.11	1	1	1	1	56926558	712	76.4886	6.62451
Q13813	Spectrin alpha chain, non-erythrocytic 1 OS=Homo sapiens GN=SPTAN1 PE=1 SV=3 - [SPTN1_HUMAN]	2.57052	0.97	1	2	2	2	4.75681e+07	2472	284.364	5.35107
Q9UMS4	Pre-mRNA-processing factor 19 OS=Homo sapiens GN=PRPF19 PE=1 SV=1 - [PRP19_HUMAN]	2.55116	2.78	1	1	1	1	68246330	504	55.1463	6.60986
Q9HCE1	Putative helicase MOV-10 OS=Homo sapiens GN=MOV10 PE=1 SV=2 - [MOV10_HUMAN]	2.5407	1.1	1	1	1	1	4.12369e+07	1003	113.599	8.82178
P13010	X-ray repair cross-complementing protein 5 OS=Homo sapiens GN=XRCC5 PE=1 SV=3 - [XRCC5_HUMAN]	2.52383	1.37	1	1	1	1	6.74886e+07	732	82.6523	5.80811
Q96HS1	Serine/threonine-protein phosphatase PGAM5, mitochondrial OS=Homo sapiens GN=PGAM5 PE=1 SV=2 - [PGAM5_HUMAN]	2.5121	3.11	1	1	1	1	159974750	289	31.9846	8.67529
P84022	Mothers against decapentaplegic homolog 3 OS=Homo sapiens GN=SMAD3 PE=1 SV=1 - [SMAD3_HUMAN]	2.50775	3.06	3	1	1	1	4.87925e+07	425	48.0498	7.15186
P13637	Sodium/potassium-transporting ATPase subunit alpha-3 OS=Homo sapiens GN=ATP1A3 PE=1 SV=3 - [AT1A3_HUMAN]	2.49888	1.09	2	1	1	1	2.10423e+08	1013	111.677	5.37646
Q9P015	39S ribosomal protein L15, mitochondrial OS=Homo sapiens GN=MRPL15 PE=1 SV=1 - [RM15_HUMAN]	2.49552	3.04	1	1	1	1	32603165	296	33.3989	10.0083
Q14697	Neutral alpha-glucosidase AB OS=Homo sapiens GN=GANAB PE=1 SV=3 - [GANAB_HUMAN]	2.49195	2.54	1	2	2	2	6.03407e+07	944	106.807	6.13818
Q14566	DNA replication licensing factor MCM6 OS=Homo sapiens GN=MCM6 PE=1 SV=1 - [MCM6_HUMAN]	2.48572	1.22	1	1	1	1	126984398	821	92.8312	5.41455
Q9Y490	Talin-1 OS=Homo sapiens GN=TLN1 PE=1 SV=3 - [TLN1_HUMAN]	2.48177	0.79	1	1	1	1	3.81191e+07	2541	269.599	6.07471
O15371	Eukaryotic translation initiation factor 3 subunit D OS=Homo sapiens GN=EIF3D PE=1 SV=1 - [EIF3D_HUMAN]	2.47198	2.55	1	1	1	1	2.0698e+08	548	63.9324	6.04932
P49588	Alanine--tRNA ligase, cytoplasmic OS=Homo sapiens GN=AARS PE=1 SV=2 - [SYAC_HUMAN]	2.46976	1.24	1	1	1	1	111547196	968	106.743	5.52881
Q02978	Mitochondrial 2-oxoglutarate/malate carrier protein OS=Homo sapiens GN=SLC25A11 PE=1 SV=3 - [M2OM_HUMAN]	2.46623	6.05	1	2	2	2	5.44894e+07	314	34.0399	9.90576
Q5VYK3	Proteasome-associated protein ECM29 homolog OS=Homo sapiens GN=ECM29 PE=1 SV=2 - [ECM29_HUMAN]	2.46426	0.81	1	1	1	1	6.4335e+07	1845	204.16	7.12256
P41240	Tyrosine-protein kinase CSK OS=Homo sapiens GN=CSK PE=1 SV=1 - [CSK_HUMAN]	2.45861	2.89	1	1	1	1		450	50.6717	7.06396
P57737	Coronin-7 OS=Homo sapiens GN=CORO7 PE=1 SV=2 - [CORO7_HUMAN]	2.43961	1.95	1	1	1	1	65583122	925	100.542	5.79541
Q06210	Glutamine--fructose-6-phosphate aminotransferase [isomerizing] 1 OS=Homo sapiens GN=GFPT1 PE=1 SV=3 - [GFPT1_HUMAN]	2.41452	1.86	1	1	1	1	3.10425e+07	699	78.7563	7.10791
Q96GD0	Pyridoxal phosphate phosphatase OS=Homo sapiens GN=PDXP PE=1 SV=2 - [PLPP_HUMAN]	2.41254	4.73	1	1	1	1	9.71655e+06	296	31.6783	6.55127
P47755	F-actin-capping protein subunit alpha-2 OS=Homo sapiens GN=CAPZA2 PE=1 SV=3 - [CAZA2_HUMAN]	2.41141	3.5	2	1	1	1	167185655	286	32.9286	5.84619
P15259	Phosphoglycerate mutase 2 OS=Homo sapiens GN=PGAM2 PE=1 SV=3 - [PGAM2_HUMAN]	2.39975	4.35	2	1	1	1	57600415	253	28.7478	8.88037
Q6ZMV8	Putative zinc finger protein 730 OS=Homo sapiens GN=ZNF730 PE=2 SV=1 - [ZN730_HUMAN]	2.39281	4.57	1	1	1	1	43713431	503	59.0016	9.37842
P49915	GMP synthase [glutamine-hydrolyzing] OS=Homo sapiens GN=GMPS PE=1 SV=1 - [GUAA_HUMAN]	2.39218	1.59	1	1	1	1	89198485	693	76.667	6.87354
Q9BXJ9	N-alpha-acetyltransferase 15, NatA auxiliary subunit OS=Homo sapiens GN=NAA15 PE=1 SV=1 - [NAA15_HUMAN]	2.3918	1.04	1	1	1	1	7.22544e+07	866	101.208	7.41553
O75369	Filamin-B OS=Homo sapiens GN=FLNB PE=1 SV=2 - [FLNB_HUMAN]	2.38466	0.5	1	1	1	1	1.80149e+07	2602	277.99	5.73193
Q9BWH6	RNA polymerase II-associated protein 1 OS=Homo sapiens GN=RPAP1 PE=1 SV=3 - [RPAP1_HUMAN]	2.37901	1.01	1	1	1	1	3.94281e+07	1393	152.659	6.37939
O95299	NADH dehydrogenase [ubiquinone] 1 alpha subcomplex subunit 10, mitochondrial OS=Homo sapiens GN=NDUFA10 PE=1 SV=1 - [NDUAA_HUMAN]	2.37597	6.2	1	1	1	1	5.15293e+07	355	40.7249	8.48486
P50995	Annexin A11 OS=Homo sapiens GN=ANXA11 PE=1 SV=1 - [ANX11_HUMAN]	2.37344	1.98	1	1	1	1	6.48456e+07	505	54.3551	7.6499
Q93008	Probable ubiquitin carboxyl-terminal hydrolase FAF-X OS=Homo sapiens GN=USP9X PE=1 SV=3 - [USP9X_HUMAN]	2.36905	0.43	1	1	1	1	93847147	2570	292.094	5.79541
Q99613	Eukaryotic translation initiation factor 3 subunit C OS=Homo sapiens GN=EIF3C PE=1 SV=1 - [EIF3C_HUMAN]	2.36514	0.99	2	1	1	1	3.67961e+07	913	105.278	5.68115
P30101	Protein disulfide-isomerase A3 OS=Homo sapiens GN=PDIA3 PE=1 SV=4 - [PDIA3_HUMAN]	2.34228	2.18	1	1	1	1	78728162	505	56.7468	6.354
Q8IZ83	Aldehyde dehydrogenase family 16 member A1 OS=Homo sapiens GN=ALDH16A1 PE=1 SV=2 - [A16A1_HUMAN]	2.30464	1.62	1	1	1	1	23915335	802	85.0737	6.78564
Q16650	T-box brain protein 1 OS=Homo sapiens GN=TBR1 PE=1 SV=1 - [TBR1_HUMAN]	2.30288	1.76	1	1	1	1	177531552	682	74.007	7.32764
P22102	Trifunctional purine biosynthetic protein adenosine-3 OS=Homo sapiens GN=GART PE=1 SV=1 - [PUR2_HUMAN]	2.29296	1.98	1	2	2	3	2.01825e+08	1010	107.699	6.69775
P26640	Valine--tRNA ligase OS=Homo sapiens GN=VARS PE=1 SV=4 - [SYVC_HUMAN]	2.27525	0.79	1	1	1	1	4.35128e+07	1264	140.387	7.59131
P35998	26S proteasome regulatory subunit 7 OS=Homo sapiens GN=PSMC2 PE=1 SV=3 - [PRS7_HUMAN]	2.26212	2.54	1	1	1	1	1.0579e+07	433	48.6031	5.94775
O15294	UDP-N-acetylglucosamine--peptide N-acetylglucosaminyltransferase 110 kDa subunit OS=Homo sapiens GN=OGT PE=1 SV=3 - [OGT1_HUMAN]	2.26109	0.96	1	1	1	1	2.62102e+07	1046	116.85	6.69775
P46777	60S ribosomal protein L5 OS=Homo sapiens GN=RPL5 PE=1 SV=3 - [RL5_HUMAN]	2.25598	3.37	1	1	1	1	307179668	297	34.3407	9.71533
Q7Z2W9	39S ribosomal protein L21, mitochondrial OS=Homo sapiens GN=MRPL21 PE=1 SV=2 - [RM21_HUMAN]	2.25173	4.88	1	1	1	1	9.01335e+07	205	22.8003	9.89111
Q13136	Liprin-alpha-1 OS=Homo sapiens GN=PPFIA1 PE=1 SV=1 - [LIPA1_HUMAN]	2.24363	1.25	1	1	1	1	2.76634e+07	1202	135.695	6.29053
Q86X55	Histone-arginine methyltransferase CARM1 OS=Homo sapiens GN=CARM1 PE=1 SV=3 - [CARM1_HUMAN]	2.24051	1.48	1	1	1	1	41237411	608	65.8114	6.72705
Q9UKF6	Cleavage and polyadenylation specificity factor subunit 3 OS=Homo sapiens GN=CPSF3 PE=1 SV=1 - [CPSF3_HUMAN]	2.23684	1.46	1	1	1	1	1.50984e+07	684	77.4362	5.60498
Q9H223	EH domain-containing protein 4 OS=Homo sapiens GN=EHD4 PE=1 SV=1 - [EHD4_HUMAN]	2.21417	1.85	1	1	1	1	39255070	541	61.1365	6.75635
Q86YR5	G-protein-signaling modulator 1 OS=Homo sapiens GN=GPSM1 PE=1 SV=2 - [GPSM1_HUMAN]	2.21216	1.48	1	1	1	1	2.71511e+07	675	74.4642	6.53662
Q9Y305	Acyl-coenzyme A thioesterase 9, mitochondrial OS=Homo sapiens GN=ACOT9 PE=1 SV=2 - [ACOT9_HUMAN]	2.21113	2.28	1	1	1	1	109203176	439	49.8695	8.60205
O43776	Asparagine--tRNA ligase, cytoplasmic OS=Homo sapiens GN=NARS PE=1 SV=1 - [SYNC_HUMAN]	2.20043	1.46	1	1	1	1	4.99622e+07	548	62.9025	6.25244
O95373	Importin-7 OS=Homo sapiens GN=IPO7 PE=1 SV=1 - [IPO7_HUMAN]	2.19744	1.45	1	1	1	1	7.45195e+07	1038	119.44	4.81787
P62269	40S ribosomal protein S18 OS=Homo sapiens GN=RPS18 PE=1 SV=3 - [RS18_HUMAN]	2.18829	5.92	1	1	1	1	1.17713e+08	152	17.7079	10.9897
Q9NPH2	Inositol-3-phosphate synthase 1 OS=Homo sapiens GN=ISYNA1 PE=1 SV=1 - [INO1_HUMAN]	2.18163	3.05	1	1	1	1	113048082	558	61.0291	5.75732
P46783	40S ribosomal protein S10 OS=Homo sapiens GN=RPS10 PE=1 SV=1 - [RS10_HUMAN]	2.17745	9.09	1	1	1	1	7.46685e+07	165	18.8859	10.1548
P06493	Cyclin-dependent kinase 1 OS=Homo sapiens GN=CDK1 PE=1 SV=3 - [CDK1_HUMAN]	2.16241	3.37	1	1	1	1	3.89582e+07	297	34.0739	8.39697
P20073	Annexin A7 OS=Homo sapiens GN=ANXA7 PE=1 SV=3 - [ANXA7_HUMAN]	2.16217	1.84	1	1	1	1	127436605	488	52.7058	5.68115
O75179	Ankyrin repeat domain-containing protein 17 OS=Homo sapiens GN=ANKRD17 PE=1 SV=3 - [ANR17_HUMAN]	2.1501	0.38	1	1	1	1	1.8196e+07	2603	274.088	6.52197
O14976	Cyclin-G-associated kinase OS=Homo sapiens GN=GAK PE=1 SV=2 - [GAK_HUMAN]	2.13485	1.3	1	1	1	1	5.42828e+07	1311	143.1	5.73193
Q9UJS0	Calcium-binding mitochondrial carrier protein Aralar2 OS=Homo sapiens GN=SLC25A13 PE=1 SV=2 - [CMC2_HUMAN]	2.13169	2.67	1	1	1	1		675	74.1286	8.6167
P08195	4F2 cell-surface antigen heavy chain OS=Homo sapiens GN=SLC3A2 PE=1 SV=3 - [4F2_HUMAN]	2.12677	1.9	1	1	1	1	1.91817e+07	630	67.9517	5.0083
Q9NR30	Nucleolar RNA helicase 2 OS=Homo sapiens GN=DDX21 PE=1 SV=5 - [DDX21_HUMAN]	2.11489	1.15	1	1	1	1	9.20413e+07	783	87.2904	9.27588
P48444	Coatomer subunit delta OS=Homo sapiens GN=ARCN1 PE=1 SV=1 - [COPD_HUMAN]	2.1065	1.76	1	1	1	1	4.38514e+07	511	57.1741	6.21436
Q99700	Ataxin-2 OS=Homo sapiens GN=ATXN2 PE=1 SV=2 - [ATX2_HUMAN]	2.09187	1.29	1	1	1	1		1313	140.196	9.56885
P14678	Small nuclear ribonucleoprotein-associated proteins B and B' OS=Homo sapiens GN=SNRPB PE=1 SV=2 - [RSMB_HUMAN]	2.09186	3.33	2	1	1	1	365401995	240	24.5937	11.1948
Q5T4S7	E3 ubiquitin-protein ligase UBR4 OS=Homo sapiens GN=UBR4 PE=1 SV=1 - [UBR4_HUMAN]	2.08875	0.23	1	1	1	1	25095261	5183	573.476	6.03662
Q01813	ATP-dependent 6-phosphofructokinase, platelet type OS=Homo sapiens GN=PFKP PE=1 SV=2 - [PFKAP_HUMAN]	2.0773	1.15	1	1	1	1	7.50365e+07	784	85.5415	7.54736
P46821	Microtubule-associated protein 1B OS=Homo sapiens GN=MAP1B PE=1 SV=2 - [MAP1B_HUMAN]	2.05183	0.41	1	1	1	1	65805148	2468	270.468	4.80518
P14868	Aspartate--tRNA ligase, cytoplasmic OS=Homo sapiens GN=DARS PE=1 SV=2 - [SYDC_HUMAN]	2.04788	2	1	1	1	1	5.70667e+07	501	57.1	6.55127
P23526	Adenosylhomocysteinase OS=Homo sapiens GN=AHCY PE=1 SV=4 - [SAHH_HUMAN]	2.04664	1.85	1	1	1	1	457916908	432	47.6852	6.34131
Q00341	Vigilin OS=Homo sapiens GN=HDLBP PE=1 SV=2 - [VIGLN_HUMAN]	2.04271	0.63	1	1	1	1	4.89011e+07	1268	141.368	6.87354
P61313	60S ribosomal protein L15 OS=Homo sapiens GN=RPL15 PE=1 SV=2 - [RL15_HUMAN]	2.0366	4.41	1	1	1	1	119094008	204	24.1311	11.6196
P31930	Cytochrome b-c1 complex subunit 1, mitochondrial OS=Homo sapiens GN=UQCRC1 PE=1 SV=3 - [QCR1_HUMAN]	2.03244	2.5	1	1	1	1	1.53259e+07	480	52.6124	6.3667
O75131	Copine-3 OS=Homo sapiens GN=CPNE3 PE=1 SV=1 - [CPNE3_HUMAN]	1.99696	1.68	8	1	1	1	95896835	537	60.0921	5.84619
P35749	Myosin-11 OS=Homo sapiens GN=MYH11 PE=1 SV=3 - [MYH11_HUMAN]	1.98662	0.51	2	1	1	1	62963444	1972	227.199	5.50342
Q9H0A0	RNA cytidine acetyltransferase OS=Homo sapiens GN=NAT10 PE=1 SV=2 - [NAT10_HUMAN]	1.97111	0.88	1	1	1	1	6.52609e+07	1025	115.657	8.26514
O15027	Protein transport protein Sec16A OS=Homo sapiens GN=SEC16A PE=1 SV=3 - [SC16A_HUMAN]	1.96246	0.5	1	1	1	1	4.08999e+07	2179	233.373	5.63037
P63151	Serine/threonine-protein phosphatase 2A 55 kDa regulatory subunit B alpha isoform OS=Homo sapiens GN=PPP2R2A PE=1 SV=1 - [2ABA_HUMAN]	1.95183	2.46	2	1	1	1	52696337	447	51.6595	6.20166
P17812	CTP synthase 1 OS=Homo sapiens GN=CTPS1 PE=1 SV=2 - [PYRG1_HUMAN]	1.93355	2.71	1	1	1	1	74303752	591	66.648	6.45557
O60361	Putative nucleoside diphosphate kinase OS=Homo sapiens GN=NME2P1 PE=5 SV=1 - [NDK8_HUMAN]	1.93288	6.57	3	1	1	1	1.03227e+08	137	15.519	8.57275
Q9H074	Polyadenylate-binding protein-interacting protein 1 OS=Homo sapiens GN=PAIP1 PE=1 SV=1 - [PAIP1_HUMAN]	1.89749	1.88	1	1	1	1	7.78298e+07	479	53.4911	4.80518
Q9NSD9	Phenylalanine--tRNA ligase beta subunit OS=Homo sapiens GN=FARSB PE=1 SV=3 - [SYFB_HUMAN]	1.86356	1.53	1	1	1	1	4.7361e+07	589	66.0735	6.84424
P0C0S5	Histone H2A.Z OS=Homo sapiens GN=H2AFZ PE=1 SV=2 - [H2AZ_HUMAN]	1.84996	7.03	15	1	1	1	3.91467e+08	128	13.5446	10.5796
P62318	Small nuclear ribonucleoprotein Sm D3 OS=Homo sapiens GN=SNRPD3 PE=1 SV=1 - [SMD3_HUMAN]	1.83774	7.94	1	1	1	1	422525322	126	13.9073	10.3159
Q8WUM4	Programmed cell death 6-interacting protein OS=Homo sapiens GN=PDCD6IP PE=1 SV=1 - [PDC6I_HUMAN]	1.8204	0.92	1	1	1	1	4.84765e+07	868	95.9631	6.52197
P20042	Eukaryotic translation initiation factor 2 subunit 2 OS=Homo sapiens GN=EIF2S2 PE=1 SV=2 - [IF2B_HUMAN]	1.81459	3	1	1	1	1	26302149	333	38.3644	5.79541
P31350	Ribonucleoside-diphosphate reductase subunit M2 OS=Homo sapiens GN=RRM2 PE=1 SV=1 - [RIR2_HUMAN]	1.80482	2.06	1	1	1	1	5.85621e+07	389	44.8488	5.37646
P08133	Annexin A6 OS=Homo sapiens GN=ANXA6 PE=1 SV=3 - [ANXA6_HUMAN]	1.80366	1.34	1	1	1	1	39261745	673	75.8256	5.60498
P41252	Isoleucine--tRNA ligase, cytoplasmic OS=Homo sapiens GN=IARS PE=1 SV=2 - [SYIC_HUMAN]	1.78178	0.63	1	1	1	1	309749218	1262	144.406	6.15088
P08243	Asparagine synthetase [glutamine-hydrolyzing] OS=Homo sapiens GN=ASNS PE=1 SV=4 - [ASNS_HUMAN]	1.78175	1.6	1	1	1	1	76367372	561	64.3286	6.85889
Q9NRN7	L-aminoadipate-semialdehyde dehydrogenase-phosphopantetheinyl transferase OS=Homo sapiens GN=AASDHPPT PE=1 SV=2 - [ADPPT_HUMAN]	1.71314	2.59	1	1	1	1	108540791	309	35.7531	6.80029
Q00796	Sorbitol dehydrogenase OS=Homo sapiens GN=SORD PE=1 SV=4 - [DHSO_HUMAN]	1.69618	2.52	1	1	1	1	4.60363e+07	357	38.2998	7.97217
P17980	26S proteasome regulatory subunit 6A OS=Homo sapiens GN=PSMC3 PE=1 SV=3 - [PRS6A_HUMAN]	1.66719	2.28	1	1	1	1	78647184	439	49.1725	5.23682
Q12906	Interleukin enhancer-binding factor 3 OS=Homo sapiens GN=ILF3 PE=1 SV=3 - [ILF3_HUMAN]	1.64992	0.89	1	1	1	1	5.17439e+07	894	95.2791	8.76318
O76021	Ribosomal L1 domain-containing protein 1 OS=Homo sapiens GN=RSL1D1 PE=1 SV=3 - [RL1D1_HUMAN]	1.62965	3.27	1	2	2	2	5.07163e+07	490	54.9389	10.1255
O43865	S-adenosylhomocysteine hydrolase-like protein 1 OS=Homo sapiens GN=AHCYL1 PE=1 SV=2 - [SAHH2_HUMAN]	1.62922	1.51	1	1	1	1	2.86055e+07	530	58.9134	6.88818
P00374	Dihydrofolate reductase OS=Homo sapiens GN=DHFR PE=1 SV=2 - [DYR_HUMAN]	1.62302	3.74	2	1	1	1	65001584	187	21.439	7.41553
P42677	40S ribosomal protein S27 OS=Homo sapiens GN=RPS27 PE=1 SV=3 - [RS27_HUMAN]	1.60005	9.52	2	1	1	1	78178887	84	9.45484	9.45166
Q08043	Alpha-actinin-3 OS=Homo sapiens GN=ACTN3 PE=1 SV=2 - [ACTN3_HUMAN]	0	1.89	1	1	1	1	48553487	901	103.176	5.51611
Q13155	Aminoacyl tRNA synthase complex-interacting multifunctional protein 2 OS=Homo sapiens GN=AIMP2 PE=1 SV=2 - [AIMP2_HUMAN]	0	2.19	1	1	1	1	3.69626e+07	320	35.3263	8.22119
Q3SXY8	ADP-ribosylation factor-like protein 13B OS=Homo sapiens GN=ARL13B PE=1 SV=1 - [AR13B_HUMAN]	0	9.11	1	1	1	1	40643414	428	48.6128	6.62451
Q9Y5Z6	Beta-1,3-galactosyltransferase 1 OS=Homo sapiens GN=B3GALT1 PE=1 SV=1 - [B3GT1_HUMAN]	0	4.29	1	1	1	1	6.21497e+07	326	37.9684	9.29053
P42772	Cyclin-dependent kinase 4 inhibitor B OS=Homo sapiens GN=CDKN2B PE=1 SV=1 - [CDN2B_HUMAN]	0	8.7	2	1	1	1	1.32759e+07	138	14.7125	6.53662
Q8WTQ1	Beta-defensin 104 OS=Homo sapiens GN=DEFB104A PE=1 SV=2 - [D104A_HUMAN]	0	11.11	1	1	1	1	4.50029e+07	72	8.52041	9.18799
O00429	Dynamin-1-like protein OS=Homo sapiens GN=DNM1L PE=1 SV=2 - [DNM1L_HUMAN]	0	2.85	1	1	1	1	4.52687e+07	736	81.8261	6.81494
P55084	Trifunctional enzyme subunit beta, mitochondrial OS=Homo sapiens GN=HADHB PE=1 SV=3 - [ECHB_HUMAN]	0	1.9	1	1	1	1	5.50128e+07	474	51.2615	9.40771
Q9UBI9	Headcase protein homolog OS=Homo sapiens GN=HECA PE=1 SV=1 - [HDC_HUMAN]	0	2.39	1	1	1	1	2.19171e+07	543	58.7986	8.54346
Q86Y56	Dynein assembly factor 5, axonemal OS=Homo sapiens GN=DNAAF5 PE=1 SV=4 - [DAAF5_HUMAN]	0	1.4	1	1	1	1	2.06586e+07	855	93.4621	6.41748
P17931	Galectin-3 OS=Homo sapiens GN=LGALS3 PE=1 SV=5 - [LEG3_HUMAN]	0	4.4	1	1	1	1	3.71574e+07	250	26.1361	8.55811
Q5TIA1	Meiosis inhibitor protein 1 OS=Homo sapiens GN=MEI1 PE=2 SV=2 - [MEI1_HUMAN]	0	1.73	1	1	1	1	5.38783e+06	1274	141.071	6.69775
Q8N6R0	Methyltransferase-like protein 13 OS=Homo sapiens GN=METTL13 PE=1 SV=1 - [MET13_HUMAN]	0	2.43	1	1	1	1		699	78.7175	6.72705
Q04721	Neurogenic locus notch homolog protein 2 OS=Homo sapiens GN=NOTCH2 PE=1 SV=3 - [NOTC2_HUMAN]	0	0.73	1	1	1	7		2471	265.226	5.13525
Q9UBD5	Origin recognition complex subunit 3 OS=Homo sapiens GN=ORC3 PE=1 SV=1 - [ORC3_HUMAN]	0	2.53	1	1	1	1	4.82896e+06	711	82.2015	7.60596
Q08493	cAMP-specific 3',5'-cyclic phosphodiesterase 4C OS=Homo sapiens GN=PDE4C PE=1 SV=2 - [PDE4C_HUMAN]	0	5.06	1	1	1	2	1.31247e+07	712	79.8519	5.19873
P22695	Cytochrome b-c1 complex subunit 2, mitochondrial OS=Homo sapiens GN=UQCRC2 PE=1 SV=3 - [QCR2_HUMAN]	0	3.09	1	1	1	1	8.78939e+07	453	48.4129	8.63135
Q9HD33	39S ribosomal protein L47, mitochondrial OS=Homo sapiens GN=MRPL47 PE=1 SV=2 - [RM47_HUMAN]	0	4.8	1	1	1	1	3.78828e+07	250	29.4319	10.3745
Q9UQ90	Paraplegin OS=Homo sapiens GN=SPG7 PE=1 SV=2 - [SPG7_HUMAN]	0	2.01	1	1	1	1		795	88.1789	8.68994
Q9NP79	Vacuolar protein sorting-associated protein VTA1 homolog OS=Homo sapiens GN=VTA1 PE=1 SV=1 - [VTA1_HUMAN]	0	2.61	1	1	1	1	3.23843e+07	307	33.8579	6.29053
Q8WXI7	Mucin-16 OS=Homo sapiens GN=MUC16 PE=1 SV=3 - [MUC16_HUMAN]	0	0.08	1	1	1	1	1.65353e+07	14507	1518.24	5.26221

## Sheet: APEX2 alone 1+stress
Table S1. List of pulled-down proteins identified by LC-MS/MS analysis: APEX2 plasmid in NaAsO2-treated SK-N-SH cells: Replicate 1
Accession	Description	Score	Coverage	# Proteins	# Unique Peptides	# Peptides	# PSMs	Area	# AAs	MW [kDa]	calc. pI
P04264	Keratin, type II cytoskeletal 1 OS=Homo sapiens GN=KRT1 PE=1 SV=6 - [K2C1_HUMAN]	109.314	38.82	3	18	23	33	1.08146e+09	644	65.999	8.11865
Q71U36	Tubulin alpha-1A chain OS=Homo sapiens GN=TUBA1A PE=1 SV=1 - [TBA1A_HUMAN]	96.1291	39.47	4	7	15	30	1.24875e+09	451	50.1036	5.05908
P13645	Keratin, type I cytoskeletal 10 OS=Homo sapiens GN=KRT10 PE=1 SV=6 - [K1C10_HUMAN]	82.74	40.07	6	17	19	24	1.09644e+09	584	58.7917	5.21143
P35908	Keratin, type II cytoskeletal 2 epidermal OS=Homo sapiens GN=KRT2 PE=1 SV=2 - [K22E_HUMAN]	79.9113	40.69	10	15	22	24	7.80788e+08	639	65.3932	8.00146
P68366	Tubulin alpha-4A chain OS=Homo sapiens GN=TUBA4A PE=1 SV=1 - [TBA4A_HUMAN]	65.8334	32.37	4	2	10	21	5.55354e+08	448	49.8924	5.05908
P0DMV9	Heat shock 70 kDa protein 1B OS=Homo sapiens GN=HSPA1B PE=1 SV=1 - [HS71B_HUMAN]	48.6906	17.78	5	8	11	14	5.48836e+08	641	70.009	5.65576
P05787	Keratin, type II cytoskeletal 8 OS=Homo sapiens GN=KRT8 PE=1 SV=7 - [K2C8_HUMAN]	45.1633	22.36	8	7	11	16	3.2178e+08	483	53.6711	5.59229
P60709	Actin, cytoplasmic 1 OS=Homo sapiens GN=ACTB PE=1 SV=1 - [ACTB_HUMAN]	43.9191	30.67	12	8	8	16	2.27547e+09	375	41.7097	5.47803
P62805	Histone H4 OS=Homo sapiens GN=HIST1H4A PE=1 SV=2 - [H4_HUMAN]	43.1294	56.31	1	8	8	15	1.8753e+09	103	11.3604	11.356
Q96KK5	Histone H2A type 1-H OS=Homo sapiens GN=HIST1H2AH PE=1 SV=3 - [H2A1H_HUMAN]	36.0016	24.22	15	3	3	17	9.90615e+07	128	13.8978	10.8872
P07437	Tubulin beta chain OS=Homo sapiens GN=TUBB PE=1 SV=2 - [TBB5_HUMAN]	35.9679	23.42	5	1	9	13	6.27343e+08	444	49.639	4.89404
P68371	Tubulin beta-4B chain OS=Homo sapiens GN=TUBB4B PE=1 SV=1 - [TBB4B_HUMAN]	33.0153	19.33	5	1	8	11	6.27343e+08	445	49.799	4.89404
P02768	Serum albumin OS=Homo sapiens GN=ALB PE=1 SV=2 - [ALBU_HUMAN]	32.8484	20.53	1	11	11	12	1.62107e+08	609	69.3215	6.27783
P05783	Keratin, type I cytoskeletal 18 OS=Homo sapiens GN=KRT18 PE=1 SV=2 - [K1C18_HUMAN]	32.6392	15.58	1	7	8	11	6.71961e+08	430	48.0285	5.45264
Q00610	Clathrin heavy chain 1 OS=Homo sapiens GN=CLTC PE=1 SV=5 - [CLH1_HUMAN]	31.8574	7.7	2	11	11	11	7.49177e+07	1675	191.493	5.69385
P35527	Keratin, type I cytoskeletal 9 OS=Homo sapiens GN=KRT9 PE=1 SV=3 - [K1C9_HUMAN]	30.9605	18.14	1	7	7	8	3.73228e+08	623	62.0268	5.23682
Q13885	Tubulin beta-2A chain OS=Homo sapiens GN=TUBB2A PE=1 SV=1 - [TBB2A_HUMAN]	30.4944	17.3	5	1	7	10	4.1139e+08	445	49.875	4.89404
Q9NVI7	ATPase family AAA domain-containing protein 3A OS=Homo sapiens GN=ATAD3A PE=1 SV=2 - [ATD3A_HUMAN]	29.643	12.3	1	3	7	9	1.53036e+08	634	71.3247	8.98291
O00571	ATP-dependent RNA helicase DDX3X OS=Homo sapiens GN=DDX3X PE=1 SV=3 - [DDX3X_HUMAN]	25.4717	12.99	2	7	7	7	1.28894e+08	662	73.198	7.18115
Q13509	Tubulin beta-3 chain OS=Homo sapiens GN=TUBB3 PE=1 SV=2 - [TBB3_HUMAN]	25.4036	16.67	2	1	7	9	3.12969e+08	450	50.4003	4.93213
P08670	Vimentin OS=Homo sapiens GN=VIM PE=1 SV=4 - [VIME_HUMAN]	24.8483	11.8	2	4	5	8	4.37242e+08	466	53.6191	5.12256
Q5T9A4	ATPase family AAA domain-containing protein 3B OS=Homo sapiens GN=ATAD3B PE=1 SV=1 - [ATD3B_HUMAN]	23.0439	8.49	1	1	5	7	1.32926e+08	648	72.5273	9.20264
P04259	Keratin, type II cytoskeletal 6B OS=Homo sapiens GN=KRT6B PE=1 SV=5 - [K2C6B_HUMAN]	22.166	12.41	9	1	8	8	3.57985e+08	564	60.0303	8.00146
P11142	Heat shock cognate 71 kDa protein OS=Homo sapiens GN=HSPA8 PE=1 SV=1 - [HSP7C_HUMAN]	22.1475	11.61	3	3	6	7	2.28728e+08	646	70.8542	5.51611
P08727	Keratin, type I cytoskeletal 19 OS=Homo sapiens GN=KRT19 PE=1 SV=4 - [K1C19_HUMAN]	22.0245	13.75	4	2	7	8	7.30645e+08	400	44.0791	5.13525
P13647	Keratin, type II cytoskeletal 5 OS=Homo sapiens GN=KRT5 PE=1 SV=3 - [K2C5_HUMAN]	20.6683	11.02	7	2	7	7	1.88726e+08	590	62.34	7.73779
P02533	Keratin, type I cytoskeletal 14 OS=Homo sapiens GN=KRT14 PE=1 SV=4 - [K1C14_HUMAN]	20.3583	14.62	9	2	7	7	5.39886e+08	472	51.5294	5.16064
Q06830	Peroxiredoxin-1 OS=Homo sapiens GN=PRDX1 PE=1 SV=1 - [PRDX1_HUMAN]	19.3952	30.15	2	5	5	7	2.04409e+08	199	22.0963	8.1333
P08779	Keratin, type I cytoskeletal 16 OS=Homo sapiens GN=KRT16 PE=1 SV=4 - [K1C16_HUMAN]	18.4482	10.78	8	1	6	6	5.39886e+08	473	51.2362	5.04639
P68104	Elongation factor 1-alpha 1 OS=Homo sapiens GN=EEF1A1 PE=1 SV=1 - [EF1A1_HUMAN]	17.7457	14.5	3	5	5	6	4.48435e+08	462	50.1091	9.01221
P68431	Histone H3.1 OS=Homo sapiens GN=HIST1H3A PE=1 SV=2 - [H31_HUMAN]	16.5479	33.09	5	5	5	5	2.02022e+09	136	15.3945	11.1216
P26641	Elongation factor 1-gamma OS=Homo sapiens GN=EEF1G PE=1 SV=3 - [EF1G_HUMAN]	15.6377	8.92	1	4	4	5	1.78969e+08	437	50.0871	6.66846
P08238	Heat shock protein HSP 90-beta OS=Homo sapiens GN=HSP90AB1 PE=1 SV=4 - [HS90B_HUMAN]	15.4239	9.12	5	4	6	6	1.30165e+08	724	83.2121	5.03369
P19012	Keratin, type I cytoskeletal 15 OS=Homo sapiens GN=KRT15 PE=1 SV=3 - [K1C15_HUMAN]	14.8191	8.11	4	1	5	5	3.09411e+08	456	49.1811	4.76709
P62701	40S ribosomal protein S4, X isoform OS=Homo sapiens GN=RPS4X PE=1 SV=2 - [RS4X_HUMAN]	14.8042	12.55	3	4	4	5	1.24941e+08	263	29.5791	10.1548
P23588	Eukaryotic translation initiation factor 4B OS=Homo sapiens GN=EIF4B PE=1 SV=2 - [IF4B_HUMAN]	14.7394	8.18	1	4	4	5	1.8438e+08	611	69.1103	5.73193
P22314	Ubiquitin-like modifier-activating enzyme 1 OS=Homo sapiens GN=UBA1 PE=1 SV=3 - [UBA1_HUMAN]	13.5598	3.31	1	3	3	4	3.50869e+07	1058	117.774	5.75732
P04406	Glyceraldehyde-3-phosphate dehydrogenase OS=Homo sapiens GN=GAPDH PE=1 SV=3 - [G3P_HUMAN]	13.3673	9.55	1	3	3	4	7.12169e+07	335	36.0304	8.45557
P04075	Fructose-bisphosphate aldolase A OS=Homo sapiens GN=ALDOA PE=1 SV=2 - [ALDOA_HUMAN]	12.9387	11.54	1	4	4	5	6.0822e+07	364	39.3953	8.08936
Q15365	Poly(rC)-binding protein 1 OS=Homo sapiens GN=PCBP1 PE=1 SV=2 - [PCBP1_HUMAN]	12.9264	12.36	1	3	4	4	1.10668e+08	356	37.4739	7.09326
Q92841	Probable ATP-dependent RNA helicase DDX17 OS=Homo sapiens GN=DDX17 PE=1 SV=2 - [DDX17_HUMAN]	12.1217	6.04	2	4	4	4	7.3853e+07	729	80.222	8.26514
Q96PK6	RNA-binding protein 14 OS=Homo sapiens GN=RBM14 PE=1 SV=2 - [RBM14_HUMAN]	12.0665	7.03	1	4	4	4	1.3508e+08	669	69.4489	9.67139
P08865	40S ribosomal protein SA OS=Homo sapiens GN=RPSA PE=1 SV=4 - [RSSA_HUMAN]	10.9155	10.51	1	3	3	3	51835786	295	32.8334	4.86865
P13639	Elongation factor 2 OS=Homo sapiens GN=EEF2 PE=1 SV=4 - [EF2_HUMAN]	10.016	6.18	1	4	4	4	5.68281e+07	858	95.277	6.82959
P52597	Heterogeneous nuclear ribonucleoprotein F OS=Homo sapiens GN=HNRNPF PE=1 SV=3 - [HNRPF_HUMAN]	9.78699	6.51	3	2	2	3	9.42742e+07	415	45.6429	5.57959
P23396	40S ribosomal protein S3 OS=Homo sapiens GN=RPS3 PE=1 SV=2 - [RS3_HUMAN]	9.73146	10.7	1	2	2	3	1.78657e+08	243	26.6714	9.65674
P06733	Alpha-enolase OS=Homo sapiens GN=ENO1 PE=1 SV=2 - [ENOA_HUMAN]	9.57753	7.14	3	2	2	3	6.8512e+07	434	47.1393	7.38623
P32119	Peroxiredoxin-2 OS=Homo sapiens GN=PRDX2 PE=1 SV=5 - [PRDX2_HUMAN]	9.53252	13.64	1	3	3	3	5.9451e+07	198	21.8782	5.97314
P60842	Eukaryotic initiation factor 4A-I OS=Homo sapiens GN=EIF4A1 PE=1 SV=1 - [IF4A1_HUMAN]	9.43682	6.4	2	1	2	3	2.69984e+08	406	46.1246	5.47803
Q14974	Importin subunit beta-1 OS=Homo sapiens GN=KPNB1 PE=1 SV=2 - [IMB1_HUMAN]	9.06703	3.08	1	2	2	3	7.32261e+07	876	97.108	4.77979
Q15366	Poly(rC)-binding protein 2 OS=Homo sapiens GN=PCBP2 PE=1 SV=1 - [PCBP2_HUMAN]	8.75144	10.41	2	2	3	3	1.20817e+08	365	38.5556	6.78564
P00338	L-lactate dehydrogenase A chain OS=Homo sapiens GN=LDHA PE=1 SV=2 - [LDHA_HUMAN]	8.5678	9.34	4	3	3	3	8.11577e+07	332	36.6654	8.26514
P11940	Polyadenylate-binding protein 1 OS=Homo sapiens GN=PABPC1 PE=1 SV=2 - [PABP1_HUMAN]	8.50305	6.29	2	2	3	3	1.06029e+08	636	70.6259	9.49561
Q15717	ELAV-like protein 1 OS=Homo sapiens GN=ELAVL1 PE=1 SV=2 - [ELAV1_HUMAN]	8.36562	9.51	3	3	3	3	3.22526e+07	326	36.0692	9.17334
P07355	Annexin A2 OS=Homo sapiens GN=ANXA2 PE=1 SV=2 - [ANXA2_HUMAN]	8.2084	9.73	2	3	3	3	3.15297e+07	339	38.5798	7.75244
Q14247	Src substrate cortactin OS=Homo sapiens GN=CTTN PE=1 SV=2 - [SRC8_HUMAN]	8.0643	4.18	1	3	3	3	6.2504e+07	550	61.5485	5.40186
Q7Z794	Keratin, type II cytoskeletal 1b OS=Homo sapiens GN=KRT77 PE=1 SV=3 - [K2C1B_HUMAN]	8.04955	5.71	3	1	3	3	3.42077e+08	578	61.8635	5.98584
P07900	Heat shock protein HSP 90-alpha OS=Homo sapiens GN=HSP90AA1 PE=1 SV=5 - [HS90A_HUMAN]	7.53693	4.78	4	1	3	3	1.24047e+08	732	84.6067	5.021
P35579	Myosin-9 OS=Homo sapiens GN=MYH9 PE=1 SV=4 - [MYH9_HUMAN]	7.32015	0.51	1	1	1	2	4.95566e+07	1960	226.392	5.60498
P62263	40S ribosomal protein S14 OS=Homo sapiens GN=RPS14 PE=1 SV=3 - [RS14_HUMAN]	7.27303	15.89	1	2	2	2	9.56151e+07	151	16.2625	10.0522
P61247	40S ribosomal protein S3a OS=Homo sapiens GN=RPS3A PE=1 SV=2 - [RS3A_HUMAN]	7.19475	11.74	1	2	2	2	62283867	264	29.9257	9.72998
Q14694	Ubiquitin carboxyl-terminal hydrolase 10 OS=Homo sapiens GN=USP10 PE=1 SV=2 - [UBP10_HUMAN]	7.01584	3.38	1	2	2	2	1.71538e+07	798	87.0798	5.31299
P12814	Alpha-actinin-1 OS=Homo sapiens GN=ACTN1 PE=1 SV=2 - [ACTN1_HUMAN]	6.9819	2.69	2	2	2	2	3.98077e+07	892	102.993	5.41455
Q9H0A0	RNA cytidine acetyltransferase OS=Homo sapiens GN=NAT10 PE=1 SV=2 - [NAT10_HUMAN]	6.87936	2.44	1	2	2	2	1.45532e+07	1025	115.657	8.26514
P38919	Eukaryotic initiation factor 4A-III OS=Homo sapiens GN=EIF4A3 PE=1 SV=4 - [IF4A3_HUMAN]	6.87617	6.57	1	1	2	2	41171773	411	46.8412	6.72705
Q13310	Polyadenylate-binding protein 4 OS=Homo sapiens GN=PABPC4 PE=1 SV=1 - [PABP4_HUMAN]	6.54293	4.81	1	1	2	2	4.58747e+07	644	70.7381	9.26123
P14618	Pyruvate kinase PKM OS=Homo sapiens GN=PKM PE=1 SV=4 - [KPYM_HUMAN]	6.44018	4.52	1	2	2	2	9.08287e+07	531	57.9	7.84033
P09874	Poly [ADP-ribose] polymerase 1 OS=Homo sapiens GN=PARP1 PE=1 SV=4 - [PARP1_HUMAN]	6.43597	2.27	1	2	2	2	6.43825e+07	1014	113.012	8.88037
P21333	Filamin-A OS=Homo sapiens GN=FLNA PE=1 SV=4 - [FLNA_HUMAN]	6.32165	1.06	1	2	2	2	3.07999e+07	2647	280.564	6.06201
Q00839	Heterogeneous nuclear ribonucleoprotein U OS=Homo sapiens GN=HNRNPU PE=1 SV=6 - [HNRPU_HUMAN]	6.27618	2.67	1	2	2	2	5.33678e+07	825	90.528	5.99854
P49368	T-complex protein 1 subunit gamma OS=Homo sapiens GN=CCT3 PE=1 SV=4 - [TCPG_HUMAN]	6.20346	4.04	1	2	2	2	3.66247e+07	545	60.4953	6.49365
P18124	60S ribosomal protein L7 OS=Homo sapiens GN=RPL7 PE=1 SV=1 - [RL7_HUMAN]	6.13808	4.44	1	1	1	2	326133144	248	29.2072	10.6528
O60814	Histone H2B type 1-K OS=Homo sapiens GN=HIST1H2BK PE=1 SV=3 - [H2B1K_HUMAN]	6.04856	20.63	15	2	2	2	2.0119e+08	126	13.8816	10.3159
Q9BSJ8	Extended synaptotagmin-1 OS=Homo sapiens GN=ESYT1 PE=1 SV=1 - [ESYT1_HUMAN]	5.98852	2.63	1	2	2	2	3.82253e+07	1104	122.78	5.8335
P23246	Splicing factor, proline- and glutamine-rich OS=Homo sapiens GN=SFPQ PE=1 SV=2 - [SFPQ_HUMAN]	5.86728	3.25	2	2	2	2	1.44275e+08	707	76.1016	9.43701
P63244	Receptor of activated protein C kinase 1 OS=Homo sapiens GN=RACK1 PE=1 SV=3 - [RACK1_HUMAN]	5.81394	6.62	1	2	2	2	5.87795e+07	317	35.0546	7.69385
Q92945	Far upstream element-binding protein 2 OS=Homo sapiens GN=KHSRP PE=1 SV=4 - [FUBP2_HUMAN]	5.75814	2.95	1	2	2	2	6.73206e+07	711	73.07	7.29834
P29692	Elongation factor 1-delta OS=Homo sapiens GN=EEF1D PE=1 SV=5 - [EF1D_HUMAN]	5.64054	5.69	1	2	2	2	2.08186e+07	281	31.1028	5.0083
P41252	Isoleucine--tRNA ligase, cytoplasmic OS=Homo sapiens GN=IARS PE=1 SV=2 - [SYIC_HUMAN]	5.58206	1.66	1	2	2	2	4.80959e+07	1262	144.406	6.15088
P26373	60S ribosomal protein L13 OS=Homo sapiens GN=RPL13 PE=1 SV=4 - [RL13_HUMAN]	5.47696	9.95	1	2	2	2	4.0929e+07	211	24.2465	11.6489
Q08211	ATP-dependent RNA helicase A OS=Homo sapiens GN=DHX9 PE=1 SV=4 - [DHX9_HUMAN]	5.36117	1.65	1	2	2	2	3.12901e+07	1270	140.869	6.84424
Q9NR30	Nucleolar RNA helicase 2 OS=Homo sapiens GN=DDX21 PE=1 SV=5 - [DDX21_HUMAN]	5.24153	2.55	1	2	2	2	9.259e+07	783	87.2904	9.27588
P27635	60S ribosomal protein L10 OS=Homo sapiens GN=RPL10 PE=1 SV=4 - [RL10_HUMAN]	5.22169	9.35	2	2	2	2	1.41521e+08	214	24.5879	10.0815
P41219	Peripherin OS=Homo sapiens GN=PRPH PE=1 SV=2 - [PERI_HUMAN]	5.04745	3.4	2	1	2	2	1.21432e+08	470	53.6184	5.46533
P02545	Prelamin-A/C OS=Homo sapiens GN=LMNA PE=1 SV=1 - [LMNA_HUMAN]	4.91939	2.71	1	2	2	2	3.59421e+07	664	74.0947	7.02002
P12268	Inosine-5'-monophosphate dehydrogenase 2 OS=Homo sapiens GN=IMPDH2 PE=1 SV=2 - [IMDH2_HUMAN]	4.91866	3.89	1	2	2	2	1.03833e+08	514	55.7696	6.90283
Q02790	Peptidyl-prolyl cis-trans isomerase FKBP4 OS=Homo sapiens GN=FKBP4 PE=1 SV=3 - [FKBP4_HUMAN]	4.86691	3.27	1	1	1	1	4.25082e+07	459	51.7721	5.42725
P22087	rRNA 2'-O-methyltransferase fibrillarin OS=Homo sapiens GN=FBL PE=1 SV=2 - [FBRL_HUMAN]	4.84436	6.85	2	2	2	2	9.98774e+07	321	33.7634	10.1841
P04637	Cellular tumor antigen p53 OS=Homo sapiens GN=TP53 PE=1 SV=4 - [P53_HUMAN]	4.83087	4.83	1	1	1	1	3.40827e+07	393	43.6254	6.78564
P15311	Ezrin OS=Homo sapiens GN=EZR PE=1 SV=4 - [EZRI_HUMAN]	4.73816	3.07	3	2	2	2	7.54733e+07	586	69.3697	6.26514
Q02878	60S ribosomal protein L6 OS=Homo sapiens GN=RPL6 PE=1 SV=3 - [RL6_HUMAN]	4.56384	8.33	1	2	2	2	2.97549e+07	288	32.7076	10.5796
P36578	60S ribosomal protein L4 OS=Homo sapiens GN=RPL4 PE=1 SV=5 - [RL4_HUMAN]	4.37786	3.75	1	1	1	1	4.47488e+07	427	47.6674	11.063
P24941	Cyclin-dependent kinase 2 OS=Homo sapiens GN=CDK2 PE=1 SV=2 - [CDK2_HUMAN]	4.32485	7.38	28	2	2	2	2.29138e+07	298	33.908	8.67529
P26599	Polypyrimidine tract-binding protein 1 OS=Homo sapiens GN=PTBP1 PE=1 SV=1 - [PTBP1_HUMAN]	4.27368	4.33	1	1	1	1	5.38354e+07	531	57.1856	9.17334
P35268	60S ribosomal protein L22 OS=Homo sapiens GN=RPL22 PE=1 SV=2 - [RL22_HUMAN]	4.01875	10.16	1	1	1	1	8.15696e+07	128	14.7778	9.18799
P13861	cAMP-dependent protein kinase type II-alpha regulatory subunit OS=Homo sapiens GN=PRKAR2A PE=1 SV=2 - [KAP2_HUMAN]	3.88847	2.97	1	1	1	1	4.55709e+07	404	45.49	5.07178
Q92900	Regulator of nonsense transcripts 1 OS=Homo sapiens GN=UPF1 PE=1 SV=2 - [RENT1_HUMAN]	3.80547	1.51	1	1	1	1	45761295	1129	124.267	6.60986
P50995	Annexin A11 OS=Homo sapiens GN=ANXA11 PE=1 SV=1 - [ANX11_HUMAN]	3.71199	2.38	1	1	1	1	2.87241e+07	505	54.3551	7.6499
P50991	T-complex protein 1 subunit delta OS=Homo sapiens GN=CCT4 PE=1 SV=4 - [TCPD_HUMAN]	3.6072	2.97	1	1	1	1	8.27704e+07	539	57.8878	7.82568
Q15334	Lethal(2) giant larvae protein homolog 1 OS=Homo sapiens GN=LLGL1 PE=1 SV=3 - [L2GL1_HUMAN]	3.55974	1.13	1	1	1	1	18599159	1064	115.346	6.29053
Q9ULV4	Coronin-1C OS=Homo sapiens GN=CORO1C PE=1 SV=1 - [COR1C_HUMAN]	3.55065	3.38	1	1	1	1	3.14801e+07	474	53.2151	7.07861
Q16891	MICOS complex subunit MIC60 OS=Homo sapiens GN=IMMT PE=1 SV=1 - [MIC60_HUMAN]	3.51101	1.32	1	1	1	1	23008531	758	83.6264	6.48096
P57088	Transmembrane protein 33 OS=Homo sapiens GN=TMEM33 PE=1 SV=2 - [TMM33_HUMAN]	3.49737	4.86	1	1	1	1	2.12526e+07	247	27.9598	9.70068
Q02543	60S ribosomal protein L18a OS=Homo sapiens GN=RPL18A PE=1 SV=2 - [RL18A_HUMAN]	3.44751	7.39	1	1	1	1	6.31585e+07	176	20.7489	10.7114
P63173	60S ribosomal protein L38 OS=Homo sapiens GN=RPL38 PE=1 SV=2 - [RL38_HUMAN]	3.38068	18.57	1	1	1	1	3.34307e+07	70	8.21273	10.0962
Q16658	Fascin OS=Homo sapiens GN=FSCN1 PE=1 SV=3 - [FSCN1_HUMAN]	3.34023	3.25	1	1	1	1	20581070	493	54.4961	7.23975
Q9H0D6	5'-3' exoribonuclease 2 OS=Homo sapiens GN=XRN2 PE=1 SV=1 - [XRN2_HUMAN]	3.33005	1.26	1	1	1	1	1.25664e+07	950	108.513	7.47412
Q9UN86	Ras GTPase-activating protein-binding protein 2 OS=Homo sapiens GN=G3BP2 PE=1 SV=2 - [G3BP2_HUMAN]	3.3128	2.7	1	1	1	1	4.97299e+07	482	54.0878	5.5542
P62277	40S ribosomal protein S13 OS=Homo sapiens GN=RPS13 PE=1 SV=2 - [RS13_HUMAN]	3.22396	7.95	1	1	1	1	51698308	151	17.2117	10.5356
Q9UNE7	E3 ubiquitin-protein ligase CHIP OS=Homo sapiens GN=STUB1 PE=1 SV=2 - [CHIP_HUMAN]	3.19805	3.96	1	1	1	1	2.40618e+07	303	34.8342	5.87158
P62917	60S ribosomal protein L8 OS=Homo sapiens GN=RPL8 PE=1 SV=2 - [RL8_HUMAN]	3.19205	4.28	1	1	1	1	1.43793e+08	257	28.0073	11.0337
P17812	CTP synthase 1 OS=Homo sapiens GN=CTPS1 PE=1 SV=2 - [PYRG1_HUMAN]	3.18559	2.03	1	1	1	1	2.79192e+07	591	66.648	6.45557
Q92499	ATP-dependent RNA helicase DDX1 OS=Homo sapiens GN=DDX1 PE=1 SV=2 - [DDX1_HUMAN]	3.15936	1.49	1	1	1	1	9.03606e+07	740	82.3798	7.2251
Q15120	[Pyruvate dehydrogenase (acetyl-transferring)] kinase isozyme 3, mitochondrial OS=Homo sapiens GN=PDK3 PE=1 SV=1 - [PDK3_HUMAN]	3.15464	3.69	1	1	1	1	2.54792e+07	406	46.9091	8.36768
P11908	Ribose-phosphate pyrophosphokinase 2 OS=Homo sapiens GN=PRPS2 PE=1 SV=2 - [PRPS2_HUMAN]	3.1523	5.35	3	1	1	1	3.25326e+07	318	34.747	6.60986
Q9Y5A9	YTH domain-containing family protein 2 OS=Homo sapiens GN=YTHDF2 PE=1 SV=2 - [YTHD2_HUMAN]	3.13986	2.25	1	1	1	1	2.80968e+07	579	62.2957	8.79248
P33993	DNA replication licensing factor MCM7 OS=Homo sapiens GN=MCM7 PE=1 SV=4 - [MCM7_HUMAN]	3.13063	2.64	1	1	1	1	2.87581e+07	719	81.2566	6.45557
P37802	Transgelin-2 OS=Homo sapiens GN=TAGLN2 PE=1 SV=3 - [TAGL2_HUMAN]	3.09343	6.03	1	1	1	1	84279710	199	22.3772	8.25049
Q9NPH2	Inositol-3-phosphate synthase 1 OS=Homo sapiens GN=ISYNA1 PE=1 SV=1 - [INO1_HUMAN]	3.0648	2.87	1	1	1	1	27166135	558	61.0291	5.75732
Q5T749	Keratinocyte proline-rich protein OS=Homo sapiens GN=KPRP PE=1 SV=1 - [KPRP_HUMAN]	3.03739	1.9	1	1	1	1	3.03439e+07	579	64.0932	8.26514
P62847	40S ribosomal protein S24 OS=Homo sapiens GN=RPS24 PE=1 SV=1 - [RS24_HUMAN]	3.0308	9.02	1	1	1	1	1.33244e+07	133	15.4134	10.7847
P13489	Ribonuclease inhibitor OS=Homo sapiens GN=RNH1 PE=1 SV=2 - [RINI_HUMAN]	3.02997	2.39	1	1	1	1	6.08692e+07	461	49.9411	4.81787
P62495	Eukaryotic peptide chain release factor subunit 1 OS=Homo sapiens GN=ETF1 PE=1 SV=3 - [ERF1_HUMAN]	3.02519	2.97	1	1	1	1	1.5441e+07	437	49.0002	5.70654
Q7L576	Cytoplasmic FMR1-interacting protein 1 OS=Homo sapiens GN=CYFIP1 PE=1 SV=1 - [CYFP1_HUMAN]	3.0132	0.88	2	1	1	1	6.18251e+07	1253	145.089	6.90283
P07741	Adenine phosphoribosyltransferase OS=Homo sapiens GN=APRT PE=1 SV=2 - [APT_HUMAN]	3.01089	7.22	1	1	1	1	2.34421e+07	180	19.5954	6.02393
P05141	ADP/ATP translocase 2 OS=Homo sapiens GN=SLC25A5 PE=1 SV=7 - [ADT2_HUMAN]	2.92677	4.03	4	1	1	1	60312197	298	32.8312	9.68604
P06576	ATP synthase subunit beta, mitochondrial OS=Homo sapiens GN=ATP5B PE=1 SV=3 - [ATPB_HUMAN]	2.92601	2.46	1	1	1	1	1.72053e+07	529	56.5246	5.40186
O43143	Pre-mRNA-splicing factor ATP-dependent RNA helicase DHX15 OS=Homo sapiens GN=DHX15 PE=1 SV=2 - [DHX15_HUMAN]	2.91128	1.51	1	1	1	1		795	90.8752	7.45947
O76021	Ribosomal L1 domain-containing protein 1 OS=Homo sapiens GN=RSL1D1 PE=1 SV=3 - [RL1D1_HUMAN]	2.88643	1.84	1	1	1	1	2.22842e+07	490	54.9389	10.1255
Q07020	60S ribosomal protein L18 OS=Homo sapiens GN=RPL18 PE=1 SV=2 - [RL18_HUMAN]	2.88349	5.32	1	1	1	1		188	21.6211	11.7222
Q13131	5'-AMP-activated protein kinase catalytic subunit alpha-1 OS=Homo sapiens GN=PRKAA1 PE=1 SV=4 - [AAPK1_HUMAN]	2.86998	1.79	1	1	1	1	3.1349e+07	559	63.9686	8.11865
Q9BQG0	Myb-binding protein 1A OS=Homo sapiens GN=MYBBP1A PE=1 SV=2 - [MBB1A_HUMAN]	2.86711	0.75	1	1	1	1	2.00093e+07	1328	148.762	9.27588
P62318	Small nuclear ribonucleoprotein Sm D3 OS=Homo sapiens GN=SNRPD3 PE=1 SV=1 - [SMD3_HUMAN]	2.8545	7.94	1	1	1	1	43286531	126	13.9073	10.3159
Q8IXT5	RNA-binding protein 12B OS=Homo sapiens GN=RBM12B PE=1 SV=2 - [RB12B_HUMAN]	2.85377	4.8	1	1	1	1	3.02025e+07	1001	118.03	6.81494
P43243	Matrin-3 OS=Homo sapiens GN=MATR3 PE=1 SV=2 - [MATR3_HUMAN]	2.81896	2.13	1	1	1	1	8.50688e+06	847	94.5648	6.25244
P52292	Importin subunit alpha-1 OS=Homo sapiens GN=KPNA2 PE=1 SV=1 - [IMA1_HUMAN]	2.80534	2.84	1	1	1	1	2.38859e+07	529	57.8259	5.40186
P62829	60S ribosomal protein L23 OS=Homo sapiens GN=RPL23 PE=1 SV=1 - [RL23_HUMAN]	2.80277	6.43	1	1	1	1	1.58901e+07	140	14.8561	10.5063
Q9Y265	RuvB-like 1 OS=Homo sapiens GN=RUVBL1 PE=1 SV=1 - [RUVB1_HUMAN]	2.80219	2.63	1	1	1	1	3.92096e+07	456	50.1963	6.41748
Q7KZF4	Staphylococcal nuclease domain-containing protein 1 OS=Homo sapiens GN=SND1 PE=1 SV=1 - [SND1_HUMAN]	2.79117	1.21	1	1	1	1	5.11483e+07	910	101.934	7.1665
Q8ND24	RING finger protein 214 OS=Homo sapiens GN=RNF214 PE=1 SV=2 - [RN214_HUMAN]	2.78992	1.42	1	1	1	1	5.83061e+07	703	77.6187	6.94678
P14678	Small nuclear ribonucleoprotein-associated proteins B and B' OS=Homo sapiens GN=SNRPB PE=1 SV=2 - [RSMB_HUMAN]	2.78941	3.33	2	1	1	1	7.40074e+07	240	24.5937	11.1948
Q9HCE1	Putative helicase MOV-10 OS=Homo sapiens GN=MOV10 PE=1 SV=2 - [MOV10_HUMAN]	2.78437	1.1	1	1	1	1	1.2054e+07	1003	113.599	8.82178
O00148	ATP-dependent RNA helicase DDX39A OS=Homo sapiens GN=DDX39A PE=1 SV=2 - [DX39A_HUMAN]	2.76695	2.34	2	1	1	1	1.13862e+08	427	49.098	5.68115
P17987	T-complex protein 1 subunit alpha OS=Homo sapiens GN=TCP1 PE=1 SV=1 - [TCPA_HUMAN]	2.71664	1.8	1	1	1	1	24183053	556	60.3056	6.11279
Q14152	Eukaryotic translation initiation factor 3 subunit A OS=Homo sapiens GN=EIF3A PE=1 SV=1 - [EIF3A_HUMAN]	2.69746	1.09	1	1	1	1	1.95821e+07	1382	166.468	6.78564
P04792	Heat shock protein beta-1 OS=Homo sapiens GN=HSPB1 PE=1 SV=2 - [HSPB1_HUMAN]	2.6894	4.88	1	1	1	1	5.56477e+07	205	22.7685	6.40479
P26639	Threonine--tRNA ligase, cytoplasmic OS=Homo sapiens GN=TARS PE=1 SV=3 - [SYTC_HUMAN]	2.68893	1.94	1	1	1	1	19915654	723	83.3819	6.66846
O43175	D-3-phosphoglycerate dehydrogenase OS=Homo sapiens GN=PHGDH PE=1 SV=4 - [SERA_HUMAN]	2.67216	2.06	1	1	1	1		533	56.6144	6.7124
O75131	Copine-3 OS=Homo sapiens GN=CPNE3 PE=1 SV=1 - [CPNE3_HUMAN]	2.64202	1.68	8	1	1	1	2.32764e+07	537	60.0921	5.84619
Q92734	Protein TFG OS=Homo sapiens GN=TFG PE=1 SV=2 - [TFG_HUMAN]	2.6416	1.75	2	1	1	1	2.14509e+07	400	43.4212	5.09717
P62899	60S ribosomal protein L31 OS=Homo sapiens GN=RPL31 PE=1 SV=1 - [RL31_HUMAN]	2.64041	7.2	1	1	1	1	23447366	125	14.4539	10.5356
P61978	Heterogeneous nuclear ribonucleoprotein K OS=Homo sapiens GN=HNRNPK PE=1 SV=1 - [HNRPK_HUMAN]	2.63251	2.59	1	1	1	1	2.10655e+07	463	50.9444	5.5415
Q06210	Glutamine--fructose-6-phosphate aminotransferase [isomerizing] 1 OS=Homo sapiens GN=GFPT1 PE=1 SV=3 - [GFPT1_HUMAN]	2.61695	2.43	1	1	1	1	1.28903e+07	699	78.7563	7.10791
P22102	Trifunctional purine biosynthetic protein adenosine-3 OS=Homo sapiens GN=GART PE=1 SV=1 - [PUR2_HUMAN]	2.60198	0.89	1	1	1	1	5.18175e+07	1010	107.699	6.69775
P46087	Probable 28S rRNA (cytosine(4447)-C(5))-methyltransferase OS=Homo sapiens GN=NOP2 PE=1 SV=2 - [NOP2_HUMAN]	2.59192	1.11	1	1	1	1	1.51644e+07	812	89.2471	9.23193
P62913	60S ribosomal protein L11 OS=Homo sapiens GN=RPL11 PE=1 SV=2 - [RL11_HUMAN]	2.58246	7.87	1	1	1	1	2.74007e+07	178	20.2396	9.59814
P58107	Epiplakin OS=Homo sapiens GN=EPPK1 PE=1 SV=2 - [EPIPL_HUMAN]	2.58125	1.96	1	1	1	1	1.22245e+07	5090	555.279	5.60498
P02788	Lactotransferrin OS=Homo sapiens GN=LTF PE=1 SV=6 - [TRFL_HUMAN]	2.57931	1.27	1	1	1	1	9.28065e+06	710	78.1319	8.11865
P62851	40S ribosomal protein S25 OS=Homo sapiens GN=RPS25 PE=1 SV=1 - [RS25_HUMAN]	2.56822	8	1	1	1	1	170179182	125	13.7337	10.1108
Q04637	Eukaryotic translation initiation factor 4 gamma 1 OS=Homo sapiens GN=EIF4G1 PE=1 SV=4 - [IF4G1_HUMAN]	2.55761	0.56	1	1	1	1	5.83135e+07	1599	175.382	5.32568
P20700	Lamin-B1 OS=Homo sapiens GN=LMNB1 PE=1 SV=2 - [LMNB1_HUMAN]	2.54113	2.39	1	1	1	1	1.4183e+07	586	66.3676	5.16064
Q9BR76	Coronin-1B OS=Homo sapiens GN=CORO1B PE=1 SV=1 - [COR1B_HUMAN]	2.51686	2.04	1	1	1	1	1.16502e+07	489	54.2003	5.88428
Q15637	Splicing factor 1 OS=Homo sapiens GN=SF1 PE=1 SV=4 - [SF01_HUMAN]	2.49456	2.03	1	1	1	1	19760477	639	68.2859	8.98291
P47897	Glutamine--tRNA ligase OS=Homo sapiens GN=QARS PE=1 SV=1 - [SYQ_HUMAN]	2.48477	1.03	1	1	1	1	3.96792e+07	775	87.7429	7.15186
P30041	Peroxiredoxin-6 OS=Homo sapiens GN=PRDX6 PE=1 SV=3 - [PRDX6_HUMAN]	2.46359	4.02	1	1	1	1	25701652	224	25.0192	6.37939
P62269	40S ribosomal protein S18 OS=Homo sapiens GN=RPS18 PE=1 SV=3 - [RS18_HUMAN]	2.44918	5.92	1	1	1	1	59136829	152	17.7079	10.9897
P07910	Heterogeneous nuclear ribonucleoproteins C1/C2 OS=Homo sapiens GN=HNRNPC PE=1 SV=4 - [HNRPC_HUMAN]	2.4458	2.94	1	1	1	1	5.03669e+08	306	33.6495	5.08447
P50454	Serpin H1 OS=Homo sapiens GN=SERPINH1 PE=1 SV=2 - [SERPH_HUMAN]	2.4433	2.87	1	1	1	1	1.80568e+07	418	46.4112	8.68994
O60678	Protein arginine N-methyltransferase 3 OS=Homo sapiens GN=PRMT3 PE=1 SV=3 - [ANM3_HUMAN]	2.43148	1.88	1	1	1	1	82164339	531	59.8378	5.35107
P20073	Annexin A7 OS=Homo sapiens GN=ANXA7 PE=1 SV=3 - [ANXA7_HUMAN]	2.42055	1.84	1	1	1	1	7.01587e+07	488	52.7058	5.68115
O14974	Protein phosphatase 1 regulatory subunit 12A OS=Homo sapiens GN=PPP1R12A PE=1 SV=1 - [MYPT1_HUMAN]	2.41943	0.97	1	1	1	1	15928878	1030	115.211	5.40186
P13796	Plastin-2 OS=Homo sapiens GN=LCP1 PE=1 SV=6 - [PLSL_HUMAN]	2.40252	1.44	3	1	1	1	19054783	627	70.2439	5.42725
P14174	Macrophage migration inhibitory factor OS=Homo sapiens GN=MIF PE=1 SV=4 - [MIF_HUMAN]	2.39435	7.83	1	1	1	1	5.60037e+07	115	12.4682	7.88428
Q08J23	tRNA (cytosine(34)-C(5))-methyltransferase OS=Homo sapiens GN=NSUN2 PE=1 SV=2 - [NSUN2_HUMAN]	2.35163	2.09	1	1	1	1	1.65387e+07	767	86.4158	6.771
Q96FW1	Ubiquitin thioesterase OTUB1 OS=Homo sapiens GN=OTUB1 PE=1 SV=2 - [OTUB1_HUMAN]	2.3236	3.32	1	1	1	1	3.58066e+07	271	31.2644	4.94482
P47755	F-actin-capping protein subunit alpha-2 OS=Homo sapiens GN=CAPZA2 PE=1 SV=3 - [CAZA2_HUMAN]	2.29748	3.5	2	1	1	1	8.58088e+07	286	32.9286	5.84619
P46781	40S ribosomal protein S9 OS=Homo sapiens GN=RPS9 PE=1 SV=3 - [RS9_HUMAN]	2.28482	4.64	1	1	1	1	181115234	194	22.5776	10.6528
Q02978	Mitochondrial 2-oxoglutarate/malate carrier protein OS=Homo sapiens GN=SLC25A11 PE=1 SV=3 - [M2OM_HUMAN]	2.26859	3.18	1	1	1	1	2.21615e+07	314	34.0399	9.90576
P61081	NEDD8-conjugating enzyme Ubc12 OS=Homo sapiens GN=UBE2M PE=1 SV=1 - [UBC12_HUMAN]	2.25899	4.37	1	1	1	1	3.30883e+07	183	20.8866	7.69385
O95486	Protein transport protein Sec24A OS=Homo sapiens GN=SEC24A PE=1 SV=2 - [SC24A_HUMAN]	2.24257	0.73	1	1	1	1	16429749	1093	119.674	7.66455
O00541	Pescadillo homolog OS=Homo sapiens GN=PES1 PE=1 SV=1 - [PESC_HUMAN]	2.20589	1.53	1	1	1	1	2.08051e+07	588	67.96	7.32764
Q15181	Inorganic pyrophosphatase OS=Homo sapiens GN=PPA1 PE=1 SV=2 - [IPYR_HUMAN]	2.18199	3.11	1	1	1	1	5.75312e+07	289	32.6392	5.85889
Q96I24	Far upstream element-binding protein 3 OS=Homo sapiens GN=FUBP3 PE=1 SV=2 - [FUBP3_HUMAN]	2.16721	1.57	2	1	1	1	2.80617e+07	572	61.6022	8.38232
P01008	Antithrombin-III OS=Homo sapiens GN=SERPINC1 PE=1 SV=1 - [ANT3_HUMAN]	2.16312	1.94	1	1	1	1	2.63103e+07	464	52.5689	6.7124
Q99613	Eukaryotic translation initiation factor 3 subunit C OS=Homo sapiens GN=EIF3C PE=1 SV=1 - [EIF3C_HUMAN]	2.15111	0.99	2	1	1	1	1.64497e+07	913	105.278	5.68115
Q9NSD9	Phenylalanine--tRNA ligase beta subunit OS=Homo sapiens GN=FARSB PE=1 SV=3 - [SYFB_HUMAN]	2.15052	1.53	1	1	1	1	1.47178e+07	589	66.0735	6.84424
P32969	60S ribosomal protein L9 OS=Homo sapiens GN=RPL9 PE=1 SV=1 - [RL9_HUMAN]	2.13651	4.17	1	1	1	1	1.54725e+07	192	21.8498	9.94971
Q9UKF6	Cleavage and polyadenylation specificity factor subunit 3 OS=Homo sapiens GN=CPSF3 PE=1 SV=1 - [CPSF3_HUMAN]	2.11687	1.46	1	1	1	1	8.21797e+06	684	77.4362	5.60498
P0CG48	Polyubiquitin-C OS=Homo sapiens GN=UBC PE=1 SV=3 - [UBC_HUMAN]	2.08482	11.82	4	1	1	1	6.10109e+07	685	76.9915	7.66455
Q9ULX3	RNA-binding protein NOB1 OS=Homo sapiens GN=NOB1 PE=1 SV=1 - [NOB1_HUMAN]	2.0841	2.18	1	1	1	1	1.68801e+07	412	46.6458	7.18115
P62826	GTP-binding nuclear protein Ran OS=Homo sapiens GN=RAN PE=1 SV=3 - [RAN_HUMAN]	2.03377	5.09	1	1	1	1	1.09391e+08	216	24.4076	7.48877
P84098	60S ribosomal protein L19 OS=Homo sapiens GN=RPL19 PE=1 SV=1 - [RL19_HUMAN]	2.01307	4.59	1	1	1	1	47608487	196	23.4512	11.4731
Q9H0U4	Ras-related protein Rab-1B OS=Homo sapiens GN=RAB1B PE=1 SV=1 - [RAB1B_HUMAN]	1.9268	3.98	2	1	1	1	3.14933e+07	201	22.1572	5.73193
Q9Y230	RuvB-like 2 OS=Homo sapiens GN=RUVBL2 PE=1 SV=3 - [RUVB2_HUMAN]	1.87243	2.16	1	1	1	1	1.73466e+07	463	51.1246	5.64307
Q9UQ80	Proliferation-associated protein 2G4 OS=Homo sapiens GN=PA2G4 PE=1 SV=3 - [PA2G4_HUMAN]	1.79263	2.03	1	1	1	1	1.74425e+07	394	43.7592	6.55127
P00491	Purine nucleoside phosphorylase OS=Homo sapiens GN=PNP PE=1 SV=2 - [PNPH_HUMAN]	1.64437	3.11	1	1	1	1	6.53416e+06	289	32.0972	6.94678
Q03167	Transforming growth factor beta receptor type 3 OS=Homo sapiens GN=TGFBR3 PE=1 SV=3 - [TGBR3_HUMAN]	0	0.82	1	1	1	1		851	93.4398	5.70654

## Sheet: APEX2 alone 2+stress
Table S1. List of pulled-down proteins identified by LC-MS/MS analysis: APEX2 plasmid in NaAsO2-treated SK-N-SH cells: Replicate 2
Accession	Description	Score	Coverage	# Proteins	# Unique Peptides	# Peptides	# PSMs	Area	# AAs	MW [kDa]	calc. pI
P04264	Keratin, type II cytoskeletal 1 OS=Homo sapiens GN=KRT1 PE=1 SV=6 - [K2C1_HUMAN]	135.179	47.36	3	23	29	42	2.54114e+09	644	65.999	8.11865
P35908	Keratin, type II cytoskeletal 2 epidermal OS=Homo sapiens GN=KRT2 PE=1 SV=2 - [K22E_HUMAN]	115.908	51.64	6	20	31	37	1.82002e+09	639	65.3932	8.00146
P13645	Keratin, type I cytoskeletal 10 OS=Homo sapiens GN=KRT10 PE=1 SV=6 - [K1C10_HUMAN]	89.3408	45.55	14	19	22	29	3.14401e+09	584	58.7917	5.21143
Q71U36	Tubulin alpha-1A chain OS=Homo sapiens GN=TUBA1A PE=1 SV=1 - [TBA1A_HUMAN]	65.251	28.16	3	3	8	19	1.14329e+09	451	50.1036	5.05908
P35527	Keratin, type I cytoskeletal 9 OS=Homo sapiens GN=KRT9 PE=1 SV=3 - [K1C9_HUMAN]	50.162	28.57	1	13	13	16	8.23308e+08	623	62.0268	5.23682
P68366	Tubulin alpha-4A chain OS=Homo sapiens GN=TUBA4A PE=1 SV=1 - [TBA4A_HUMAN]	49.9957	26.34	3	2	7	15	4.33314e+08	448	49.8924	5.05908
P13647	Keratin, type II cytoskeletal 5 OS=Homo sapiens GN=KRT5 PE=1 SV=3 - [K2C5_HUMAN]	44.1051	19.49	4	5	15	16	3.4482e+08	590	62.34	7.73779
P08779	Keratin, type I cytoskeletal 16 OS=Homo sapiens GN=KRT16 PE=1 SV=4 - [K1C16_HUMAN]	43.5777	29.18	15	3	13	15	2.9471e+09	473	51.2362	5.04639
P02533	Keratin, type I cytoskeletal 14 OS=Homo sapiens GN=KRT14 PE=1 SV=4 - [K1C14_HUMAN]	43.1406	26.48	16	2	12	15	2.9471e+09	472	51.5294	5.16064
P0DMV9	Heat shock 70 kDa protein 1B OS=Homo sapiens GN=HSPA1B PE=1 SV=1 - [HS71B_HUMAN]	39.4833	16.54	5	8	10	12	4.32518e+08	641	70.009	5.65576
P02538	Keratin, type II cytoskeletal 6A OS=Homo sapiens GN=KRT6A PE=1 SV=3 - [K2C6A_HUMAN]	37.1719	15.78	4	1	12	13	4.4701e+08	564	60.0083	8.00146
P02768	Serum albumin OS=Homo sapiens GN=ALB PE=1 SV=2 - [ALBU_HUMAN]	35.0157	23.15	1	13	13	15	1.69216e+08	609	69.3215	6.27783
P05787	Keratin, type II cytoskeletal 8 OS=Homo sapiens GN=KRT8 PE=1 SV=7 - [K2C8_HUMAN]	30.7891	16.56	4	5	9	11	3.24971e+08	483	53.6711	5.59229
P60709	Actin, cytoplasmic 1 OS=Homo sapiens GN=ACTB PE=1 SV=1 - [ACTB_HUMAN]	29.5409	22.13	12	7	7	11	1.91009e+09	375	41.7097	5.47803
P07437	Tubulin beta chain OS=Homo sapiens GN=TUBB PE=1 SV=2 - [TBB5_HUMAN]	29.4831	12.16	6	2	5	12	3.69746e+08	444	49.639	4.89404
P05783	Keratin, type I cytoskeletal 18 OS=Homo sapiens GN=KRT18 PE=1 SV=2 - [K1C18_HUMAN]	26.9217	14.65	8	5	7	10	2.72594e+09	430	48.0285	5.45264
P08727	Keratin, type I cytoskeletal 19 OS=Homo sapiens GN=KRT19 PE=1 SV=4 - [K1C19_HUMAN]	26.2625	13	11	1	7	10	2.79906e+09	400	44.0791	5.13525
P19012	Keratin, type I cytoskeletal 15 OS=Homo sapiens GN=KRT15 PE=1 SV=3 - [K1C15_HUMAN]	23.9111	12.28	11	1	7	9	2.55708e+09	456	49.1811	4.76709
Q00610	Clathrin heavy chain 1 OS=Homo sapiens GN=CLTC PE=1 SV=5 - [CLH1_HUMAN]	22.8108	5.67	2	8	8	8	7.94804e+07	1675	191.493	5.69385
Q13509	Tubulin beta-3 chain OS=Homo sapiens GN=TUBB3 PE=1 SV=2 - [TBB3_HUMAN]	19.9307	8.67	5	1	4	8	1.79942e+08	450	50.4003	4.93213
O00571	ATP-dependent RNA helicase DDX3X OS=Homo sapiens GN=DDX3X PE=1 SV=3 - [DDX3X_HUMAN]	19.8089	10.27	2	6	6	6	1.61817e+08	662	73.198	7.18115
Q13885	Tubulin beta-2A chain OS=Homo sapiens GN=TUBB2A PE=1 SV=1 - [TBB2A_HUMAN]	19.5863	8.76	5	1	4	8	1.79942e+08	445	49.875	4.89404
Q9NVI7	ATPase family AAA domain-containing protein 3A OS=Homo sapiens GN=ATAD3A PE=1 SV=2 - [ATD3A_HUMAN]	19.2277	10.09	3	6	6	6	1.0035e+08	634	71.3247	8.98291
P21333	Filamin-A OS=Homo sapiens GN=FLNA PE=1 SV=4 - [FLNA_HUMAN]	18.8681	2.8	1	5	6	6	9.853e+07	2647	280.564	6.06201
Q06830	Peroxiredoxin-1 OS=Homo sapiens GN=PRDX1 PE=1 SV=1 - [PRDX1_HUMAN]	16.586	30.15	2	4	5	6	4.08726e+08	199	22.0963	8.1333
P61247	40S ribosomal protein S3a OS=Homo sapiens GN=RPS3A PE=1 SV=2 - [RS3A_HUMAN]	14.7281	19.32	1	4	4	5	1.00759e+08	264	29.9257	9.72998
P08670	Vimentin OS=Homo sapiens GN=VIM PE=1 SV=4 - [VIME_HUMAN]	14.5158	6.87	1	3	3	5	1.46451e+08	466	53.6191	5.12256
P08238	Heat shock protein HSP 90-beta OS=Homo sapiens GN=HSP90AB1 PE=1 SV=4 - [HS90B_HUMAN]	13.2574	7.73	5	4	5	5	1.5306e+08	724	83.2121	5.03369
Q15365	Poly(rC)-binding protein 1 OS=Homo sapiens GN=PCBP1 PE=1 SV=2 - [PCBP1_HUMAN]	12.7775	12.64	2	3	4	4	1.33401e+08	356	37.4739	7.09326
P54652	Heat shock-related 70 kDa protein 2 OS=Homo sapiens GN=HSPA2 PE=1 SV=1 - [HSP72_HUMAN]	12.4252	5.63	3	1	3	4	2.38336e+08	639	69.9779	5.74463
P23588	Eukaryotic translation initiation factor 4B OS=Homo sapiens GN=EIF4B PE=1 SV=2 - [IF4B_HUMAN]	11.6242	8.18	1	4	4	4	2.88298e+08	611	69.1103	5.73193
Q14152	Eukaryotic translation initiation factor 3 subunit A OS=Homo sapiens GN=EIF3A PE=1 SV=1 - [EIF3A_HUMAN]	11.4539	2.82	1	4	4	4	9.66729e+07	1382	166.468	6.78564
P22314	Ubiquitin-like modifier-activating enzyme 1 OS=Homo sapiens GN=UBA1 PE=1 SV=3 - [UBA1_HUMAN]	10.4835	4.06	1	3	3	3	4.26265e+07	1058	117.774	5.75732
Q13085	Acetyl-CoA carboxylase 1 OS=Homo sapiens GN=ACACA PE=1 SV=2 - [ACACA_HUMAN]	10.248	1.96	2	4	4	4	2.8268e+07	2346	265.385	6.3667
Q7RTS7	Keratin, type II cytoskeletal 74 OS=Homo sapiens GN=KRT74 PE=1 SV=2 - [K2C74_HUMAN]	9.68187	5.67	6	1	4	4	1.94353e+08	529	57.8296	7.7085
P62701	40S ribosomal protein S4, X isoform OS=Homo sapiens GN=RPS4X PE=1 SV=2 - [RS4X_HUMAN]	9.64553	10.27	3	3	3	4	4.98304e+08	263	29.5791	10.1548
P17844	Probable ATP-dependent RNA helicase DDX5 OS=Homo sapiens GN=DDX5 PE=1 SV=1 - [DDX5_HUMAN]	9.47928	5.86	2	3	3	3	5.25906e+07	614	69.1047	8.92432
P62805	Histone H4 OS=Homo sapiens GN=HIST1H4A PE=1 SV=2 - [H4_HUMAN]	9.39388	29.13	1	3	3	3	2.54884e+08	103	11.3604	11.356
Q96PK6	RNA-binding protein 14 OS=Homo sapiens GN=RBM14 PE=1 SV=2 - [RBM14_HUMAN]	9.23095	4.93	1	3	3	3	8.50754e+07	669	69.4489	9.67139
Q8WWM7	Ataxin-2-like protein OS=Homo sapiens GN=ATXN2L PE=1 SV=2 - [ATX2L_HUMAN]	9.11687	3.26	1	3	3	3	3.05626e+07	1075	113.304	8.5874
P13639	Elongation factor 2 OS=Homo sapiens GN=EEF2 PE=1 SV=4 - [EF2_HUMAN]	8.9992	4.78	2	3	3	3	9.07903e+07	858	95.277	6.82959
P14618	Pyruvate kinase PKM OS=Homo sapiens GN=PKM PE=1 SV=4 - [KPYM_HUMAN]	8.96898	6.03	1	3	3	3	2.56377e+08	531	57.9	7.84033
P49327	Fatty acid synthase OS=Homo sapiens GN=FASN PE=1 SV=3 - [FAS_HUMAN]	8.30077	1.39	1	3	3	3	3.2457e+07	2511	273.254	6.44287
Q14974	Importin subunit beta-1 OS=Homo sapiens GN=KPNB1 PE=1 SV=2 - [IMB1_HUMAN]	7.8393	3.08	1	2	2	3	5.37244e+07	876	97.108	4.77979
P32119	Peroxiredoxin-2 OS=Homo sapiens GN=PRDX2 PE=1 SV=5 - [PRDX2_HUMAN]	7.67827	19.19	1	2	3	3	3.13708e+08	198	21.8782	5.97314
Q96I24	Far upstream element-binding protein 3 OS=Homo sapiens GN=FUBP3 PE=1 SV=2 - [FUBP3_HUMAN]	7.5916	4.72	2	3	3	3	4.6485e+07	572	61.6022	8.38232
Q86YZ3	Hornerin OS=Homo sapiens GN=HRNR PE=1 SV=2 - [HORN_HUMAN]	7.39065	1.68	1	1	1	2	5.26866e+07	2850	282.228	10.0376
P08865	40S ribosomal protein SA OS=Homo sapiens GN=RPSA PE=1 SV=4 - [RSSA_HUMAN]	7.2568	9.49	1	2	2	2	4.7839e+07	295	32.8334	4.86865
P06733	Alpha-enolase OS=Homo sapiens GN=ENO1 PE=1 SV=2 - [ENOA_HUMAN]	7.10567	4.15	3	1	1	2	40557779	434	47.1393	7.38623
P58107	Epiplakin OS=Homo sapiens GN=EPPK1 PE=1 SV=2 - [EPIPL_HUMAN]	7.05057	1.85	1	1	2	3	2.56206e+07	5090	555.279	5.60498
P20073	Annexin A7 OS=Homo sapiens GN=ANXA7 PE=1 SV=3 - [ANXA7_HUMAN]	7.01247	5.33	1	3	3	3	5.39495e+07	488	52.7058	5.68115
P12814	Alpha-actinin-1 OS=Homo sapiens GN=ACTN1 PE=1 SV=2 - [ACTN1_HUMAN]	6.97774	2.69	2	2	2	2	5.61111e+07	892	102.993	5.41455
O75369	Filamin-B OS=Homo sapiens GN=FLNB PE=1 SV=2 - [FLNB_HUMAN]	6.93727	1.15	1	2	3	3	3.78897e+07	2602	277.99	5.73193
P62263	40S ribosomal protein S14 OS=Homo sapiens GN=RPS14 PE=1 SV=3 - [RS14_HUMAN]	6.77108	8.61	1	2	2	2	8.17029e+07	151	16.2625	10.0522
P04406	Glyceraldehyde-3-phosphate dehydrogenase OS=Homo sapiens GN=GAPDH PE=1 SV=3 - [G3P_HUMAN]	6.64723	8.36	1	2	2	2	7.41278e+07	335	36.0304	8.45557
Q13310	Polyadenylate-binding protein 4 OS=Homo sapiens GN=PABPC4 PE=1 SV=1 - [PABP4_HUMAN]	6.33162	4.81	1	1	2	2	2.59988e+07	644	70.7381	9.26123
P00338	L-lactate dehydrogenase A chain OS=Homo sapiens GN=LDHA PE=1 SV=2 - [LDHA_HUMAN]	6.27694	6.63	4	2	2	2	8.1677e+07	332	36.6654	8.26514
P07355	Annexin A2 OS=Homo sapiens GN=ANXA2 PE=1 SV=2 - [ANXA2_HUMAN]	6.2617	7.08	2	2	2	2	4.23973e+07	339	38.5798	7.75244
P04075	Fructose-bisphosphate aldolase A OS=Homo sapiens GN=ALDOA PE=1 SV=2 - [ALDOA_HUMAN]	6.22131	6.87	1	2	2	2	1.51093e+08	364	39.3953	8.08936
P55072	Transitional endoplasmic reticulum ATPase OS=Homo sapiens GN=VCP PE=1 SV=4 - [TERA_HUMAN]	6.20731	2.73	1	2	2	2	48819522	806	89.2657	5.26221
P29692	Elongation factor 1-delta OS=Homo sapiens GN=EEF1D PE=1 SV=5 - [EF1D_HUMAN]	6.15627	9.96	1	2	2	2	8.7701e+07	281	31.1028	5.0083
Q15366	Poly(rC)-binding protein 2 OS=Homo sapiens GN=PCBP2 PE=1 SV=1 - [PCBP2_HUMAN]	6.04945	6.58	2	1	2	2	1.59359e+08	365	38.5556	6.78564
P04792	Heat shock protein beta-1 OS=Homo sapiens GN=HSPB1 PE=1 SV=2 - [HSPB1_HUMAN]	6.03927	8.78	1	2	2	2	8.27365e+07	205	22.7685	6.40479
P23396	40S ribosomal protein S3 OS=Homo sapiens GN=RPS3 PE=1 SV=2 - [RS3_HUMAN]	6.03394	12.76	1	3	3	3	1.16762e+08	243	26.6714	9.65674
Q92945	Far upstream element-binding protein 2 OS=Homo sapiens GN=KHSRP PE=1 SV=4 - [FUBP2_HUMAN]	5.88061	2.95	1	2	2	2	7.65436e+07	711	73.07	7.29834
P23246	Splicing factor, proline- and glutamine-rich OS=Homo sapiens GN=SFPQ PE=1 SV=2 - [SFPQ_HUMAN]	5.76453	3.25	2	2	2	2	1.03827e+08	707	76.1016	9.43701
P11940	Polyadenylate-binding protein 1 OS=Homo sapiens GN=PABPC1 PE=1 SV=2 - [PABP1_HUMAN]	5.72007	4.87	2	1	2	2	1.97859e+07	636	70.6259	9.49561
Q92900	Regulator of nonsense transcripts 1 OS=Homo sapiens GN=UPF1 PE=1 SV=2 - [RENT1_HUMAN]	5.68299	2.13	2	2	2	2	62493271	1129	124.267	6.60986
Q01082	Spectrin beta chain, non-erythrocytic 1 OS=Homo sapiens GN=SPTBN1 PE=1 SV=2 - [SPTB2_HUMAN]	5.65719	0.8	1	2	2	2	3.3414e+07	2364	274.439	5.56689
Q12931	Heat shock protein 75 kDa, mitochondrial OS=Homo sapiens GN=TRAP1 PE=1 SV=3 - [TRAP1_HUMAN]	5.59625	3.84	1	1	2	2	1.97905e+08	704	80.0597	8.20654
P37802	Transgelin-2 OS=Homo sapiens GN=TAGLN2 PE=1 SV=3 - [TAGL2_HUMAN]	5.47023	13.07	2	2	2	2	1.05713e+08	199	22.3772	8.25049
Q92499	ATP-dependent RNA helicase DDX1 OS=Homo sapiens GN=DDX1 PE=1 SV=2 - [DDX1_HUMAN]	5.46694	2.84	1	2	2	2	4.42383e+07	740	82.3798	7.2251
Q15717	ELAV-like protein 1 OS=Homo sapiens GN=ELAVL1 PE=1 SV=2 - [ELAV1_HUMAN]	5.44484	9.51	3	3	3	3	3.52357e+07	326	36.0692	9.17334
P60842	Eukaryotic initiation factor 4A-I OS=Homo sapiens GN=EIF4A1 PE=1 SV=1 - [IF4A1_HUMAN]	5.3657	2.46	2	1	1	2	442436474	406	46.1246	5.47803
Q14315	Filamin-C OS=Homo sapiens GN=FLNC PE=1 SV=3 - [FLNC_HUMAN]	5.27481	0.7	1	1	2	2	3.87463e+07	2725	290.841	5.97314
Q8N1N4	Keratin, type II cytoskeletal 78 OS=Homo sapiens GN=KRT78 PE=1 SV=2 - [K2C78_HUMAN]	5.21841	1.73	1	1	2	2	2.34837e+08	520	56.8305	6.02393
P68104	Elongation factor 1-alpha 1 OS=Homo sapiens GN=EEF1A1 PE=1 SV=1 - [EF1A1_HUMAN]	5.17667	2.38	3	1	1	2	8.42253e+08	462	50.1091	9.01221
O15027	Protein transport protein Sec16A OS=Homo sapiens GN=SEC16A PE=1 SV=3 - [SC16A_HUMAN]	4.96476	0.87	1	2	2	2	2.1997e+07	2179	233.373	5.63037
P15311	Ezrin OS=Homo sapiens GN=EZR PE=1 SV=4 - [EZRI_HUMAN]	4.88585	3.07	3	2	2	2	6.84155e+07	586	69.3697	6.26514
P22102	Trifunctional purine biosynthetic protein adenosine-3 OS=Homo sapiens GN=GART PE=1 SV=1 - [PUR2_HUMAN]	4.78515	1.88	1	2	2	2	4.68517e+07	1010	107.699	6.69775
Q02790	Peptidyl-prolyl cis-trans isomerase FKBP4 OS=Homo sapiens GN=FKBP4 PE=1 SV=3 - [FKBP4_HUMAN]	4.75235	3.27	1	1	1	1	51597753	459	51.7721	5.42725
A5YKK6	CCR4-NOT transcription complex subunit 1 OS=Homo sapiens GN=CNOT1 PE=1 SV=2 - [CNOT1_HUMAN]	4.66143	0.8	1	2	2	2	1.4693e+07	2376	266.768	7.10791
P35579	Myosin-9 OS=Homo sapiens GN=MYH9 PE=1 SV=4 - [MYH9_HUMAN]	4.63655	0.87	1	2	2	2	3.46143e+07	1960	226.392	5.60498
Q04721	Neurogenic locus notch homolog protein 2 OS=Homo sapiens GN=NOTCH2 PE=1 SV=3 - [NOTC2_HUMAN]	4.44358	0.73	1	1	1	3	92360266	2471	265.226	5.13525
Q15149	Plectin OS=Homo sapiens GN=PLEC PE=1 SV=3 - [PLEC_HUMAN]	4.3288	0.64	1	2	3	3	2.32951e+07	4684	531.466	5.96045
Q8N3F8	MICAL-like protein 1 OS=Homo sapiens GN=MICALL1 PE=1 SV=2 - [MILK1_HUMAN]	4.21454	1.51	1	1	1	1	31703099	863	93.3831	7.25439
O95817	BAG family molecular chaperone regulator 3 OS=Homo sapiens GN=BAG3 PE=1 SV=3 - [BAG3_HUMAN]	4.02744	2.09	1	1	1	1	2.70526e+07	575	61.5569	6.94678
P50991	T-complex protein 1 subunit delta OS=Homo sapiens GN=CCT4 PE=1 SV=4 - [TCPD_HUMAN]	3.92017	2.97	1	1	1	1	5.44055e+07	539	57.8878	7.82568
P26641	Elongation factor 1-gamma OS=Homo sapiens GN=EEF1G PE=1 SV=3 - [EF1G_HUMAN]	3.87801	3.43	1	1	1	1	2.52643e+08	437	50.0871	6.66846
P26599	Polypyrimidine tract-binding protein 1 OS=Homo sapiens GN=PTBP1 PE=1 SV=1 - [PTBP1_HUMAN]	3.84937	4.33	1	1	1	1	6.62082e+07	531	57.1856	9.17334
Q16891	MICOS complex subunit MIC60 OS=Homo sapiens GN=IMMT PE=1 SV=1 - [MIC60_HUMAN]	3.70581	1.32	1	1	1	1	3.32671e+07	758	83.6264	6.48096
P13861	cAMP-dependent protein kinase type II-alpha regulatory subunit OS=Homo sapiens GN=PRKAR2A PE=1 SV=2 - [KAP2_HUMAN]	3.67782	2.97	1	1	1	1	47239908	404	45.49	5.07178
Q9BSJ8	Extended synaptotagmin-1 OS=Homo sapiens GN=ESYT1 PE=1 SV=1 - [ESYT1_HUMAN]	3.6373	1.18	1	1	1	1	6.25761e+07	1104	122.78	5.8335
Q86UK7	E3 ubiquitin-protein ligase ZNF598 OS=Homo sapiens GN=ZNF598 PE=1 SV=1 - [ZN598_HUMAN]	3.55381	1.33	1	1	1	1	1.60582e+07	904	98.5752	8.39697
Q08211	ATP-dependent RNA helicase A OS=Homo sapiens GN=DHX9 PE=1 SV=4 - [DHX9_HUMAN]	3.54297	0.79	1	1	1	1	3.10992e+07	1270	140.869	6.84424
P17812	CTP synthase 1 OS=Homo sapiens GN=CTPS1 PE=1 SV=2 - [PYRG1_HUMAN]	3.5267	2.03	1	1	1	1	3.40255e+07	591	66.648	6.45557
P55884	Eukaryotic translation initiation factor 3 subunit B OS=Homo sapiens GN=EIF3B PE=1 SV=3 - [EIF3B_HUMAN]	3.51572	1.72	1	1	1	1	3.29825e+07	814	92.4238	4.99561
Q14157	Ubiquitin-associated protein 2-like OS=Homo sapiens GN=UBAP2L PE=1 SV=2 - [UBP2L_HUMAN]	3.48504	1.01	1	1	1	1	7.41244e+06	1087	114.465	7.10791
P49368	T-complex protein 1 subunit gamma OS=Homo sapiens GN=CCT3 PE=1 SV=4 - [TCPG_HUMAN]	3.47675	2.02	1	1	1	1	57076110	545	60.4953	6.49365
Q96RF0	Sorting nexin-18 OS=Homo sapiens GN=SNX18 PE=1 SV=2 - [SNX18_HUMAN]	3.45675	2.71	1	1	1	1	3.26674e+07	628	68.8512	5.68115
P18124	60S ribosomal protein L7 OS=Homo sapiens GN=RPL7 PE=1 SV=1 - [RL7_HUMAN]	3.44393	4.44	1	1	1	1	9.24816e+07	248	29.2072	10.6528
Q06210	Glutamine--fructose-6-phosphate aminotransferase [isomerizing] 1 OS=Homo sapiens GN=GFPT1 PE=1 SV=3 - [GFPT1_HUMAN]	3.41536	2.29	1	1	1	1	1.11257e+07	699	78.7563	7.10791
P09874	Poly [ADP-ribose] polymerase 1 OS=Homo sapiens GN=PARP1 PE=1 SV=4 - [PARP1_HUMAN]	3.40351	1.28	1	1	1	1	3.06749e+07	1014	113.012	8.88037
P13489	Ribonuclease inhibitor OS=Homo sapiens GN=RNH1 PE=1 SV=2 - [RINI_HUMAN]	3.3925	2.39	1	1	1	1	4.70998e+07	461	49.9411	4.81787
Q8IVM0	Coiled-coil domain-containing protein 50 OS=Homo sapiens GN=CCDC50 PE=1 SV=1 - [CCD50_HUMAN]	3.35334	3.92	1	1	1	1	12703398	306	35.8	6.65381
Q9ULV4	Coronin-1C OS=Homo sapiens GN=CORO1C PE=1 SV=1 - [COR1C_HUMAN]	3.34967	3.38	1	1	1	1	1.40038e+07	474	53.2151	7.07861
Q96P47	Arf-GAP with GTPase, ANK repeat and PH domain-containing protein 3 OS=Homo sapiens GN=AGAP3 PE=1 SV=2 - [AGAP3_HUMAN]	3.30803	1.37	1	1	1	1	2.01729e+07	875	94.9853	7.97217
Q9H0D6	5'-3' exoribonuclease 2 OS=Homo sapiens GN=XRN2 PE=1 SV=1 - [XRN2_HUMAN]	3.29793	1.26	1	1	1	1	12481245	950	108.513	7.47412
Q14694	Ubiquitin carboxyl-terminal hydrolase 10 OS=Homo sapiens GN=USP10 PE=1 SV=2 - [UBP10_HUMAN]	3.27808	1.88	1	1	1	1	2.08575e+07	798	87.0798	5.31299
O60506	Heterogeneous nuclear ribonucleoprotein Q OS=Homo sapiens GN=SYNCRIP PE=1 SV=2 - [HNRPQ_HUMAN]	3.262	1.93	2	1	1	1		623	69.5596	8.5874
Q7KZF4	Staphylococcal nuclease domain-containing protein 1 OS=Homo sapiens GN=SND1 PE=1 SV=1 - [SND1_HUMAN]	3.24512	1.21	1	1	1	1	81223661	910	101.934	7.1665
O60814	Histone H2B type 1-K OS=Homo sapiens GN=HIST1H2BK PE=1 SV=3 - [H2B1K_HUMAN]	3.23205	11.9	14	1	1	1	76207145	126	13.8816	10.3159
O00151	PDZ and LIM domain protein 1 OS=Homo sapiens GN=PDLIM1 PE=1 SV=4 - [PDLI1_HUMAN]	3.22513	4.86	1	1	1	1	24459346	329	36.049	7.02002
P46776	60S ribosomal protein L27a OS=Homo sapiens GN=RPL27A PE=1 SV=2 - [RL27A_HUMAN]	3.22427	7.43	1	1	1	1	8.02144e+07	148	16.551	11.0044
P00390	Glutathione reductase, mitochondrial OS=Homo sapiens GN=GSR PE=1 SV=2 - [GSHR_HUMAN]	3.18754	2.3	1	1	1	1	3.89909e+07	522	56.221	8.49951
P46063	ATP-dependent DNA helicase Q1 OS=Homo sapiens GN=RECQL PE=1 SV=3 - [RECQ1_HUMAN]	3.17688	1.69	1	1	1	1	41418673	649	73.41	7.88428
Q14247	Src substrate cortactin OS=Homo sapiens GN=CTTN PE=1 SV=2 - [SRC8_HUMAN]	3.15531	2.36	1	1	1	1	75736052	550	61.5485	5.40186
Q13283	Ras GTPase-activating protein-binding protein 1 OS=Homo sapiens GN=G3BP1 PE=1 SV=1 - [G3BP1_HUMAN]	3.08943	2.36	1	1	1	1	8.80742e+07	466	52.1321	5.51611
P63173	60S ribosomal protein L38 OS=Homo sapiens GN=RPL38 PE=1 SV=2 - [RL38_HUMAN]	3.0824	18.57	1	1	1	1	2.10081e+07	70	8.21273	10.0962
Q9Y6W5	Wiskott-Aldrich syndrome protein family member 2 OS=Homo sapiens GN=WASF2 PE=1 SV=3 - [WASF2_HUMAN]	3.07915	2.61	1	1	1	1	1.53116e+07	498	54.2504	5.52881
Q7L576	Cytoplasmic FMR1-interacting protein 1 OS=Homo sapiens GN=CYFIP1 PE=1 SV=1 - [CYFP1_HUMAN]	3.03859	0.88	2	1	1	1	74513530	1253	145.089	6.90283
P62277	40S ribosomal protein S13 OS=Homo sapiens GN=RPS13 PE=1 SV=2 - [RS13_HUMAN]	3.02935	7.95	1	1	1	1	6.91054e+07	151	17.2117	10.5356
Q9UNE7	E3 ubiquitin-protein ligase CHIP OS=Homo sapiens GN=STUB1 PE=1 SV=2 - [CHIP_HUMAN]	2.97599	3.96	1	1	1	1	10440555	303	34.8342	5.87158
O00148	ATP-dependent RNA helicase DDX39A OS=Homo sapiens GN=DDX39A PE=1 SV=2 - [DX39A_HUMAN]	2.95879	2.34	2	1	1	1	69825561	427	49.098	5.68115
P04843	Dolichyl-diphosphooligosaccharide--protein glycosyltransferase subunit 1 OS=Homo sapiens GN=RPN1 PE=1 SV=1 - [RPN1_HUMAN]	2.9421	2.47	1	1	1	1	25763542	607	68.5268	6.37939
P57088	Transmembrane protein 33 OS=Homo sapiens GN=TMEM33 PE=1 SV=2 - [TMM33_HUMAN]	2.93748	4.86	1	1	1	1	1.46582e+07	247	27.9598	9.70068
P41252	Isoleucine--tRNA ligase, cytoplasmic OS=Homo sapiens GN=IARS PE=1 SV=2 - [SYIC_HUMAN]	2.93237	0.87	1	1	1	1	5.18146e+07	1262	144.406	6.15088
P38646	Stress-70 protein, mitochondrial OS=Homo sapiens GN=HSPA9 PE=1 SV=2 - [GRP75_HUMAN]	2.92912	1.77	1	1	1	1	2.04042e+07	679	73.6348	6.16357
Q96HS1	Serine/threonine-protein phosphatase PGAM5, mitochondrial OS=Homo sapiens GN=PGAM5 PE=1 SV=2 - [PGAM5_HUMAN]	2.90202	3.46	1	1	1	1	60884344	289	31.9846	8.67529
Q13131	5'-AMP-activated protein kinase catalytic subunit alpha-1 OS=Homo sapiens GN=PRKAA1 PE=1 SV=4 - [AAPK1_HUMAN]	2.88032	1.79	1	1	1	1	2.92052e+07	559	63.9686	8.11865
P63244	Receptor of activated protein C kinase 1 OS=Homo sapiens GN=RACK1 PE=1 SV=3 - [RACK1_HUMAN]	2.87507	3.15	1	1	1	1	78230008	317	35.0546	7.69385
P61254	60S ribosomal protein L26 OS=Homo sapiens GN=RPL26 PE=1 SV=1 - [RL26_HUMAN]	2.87406	6.21	1	1	1	1	6.00768e+07	145	17.2475	10.5503
P14678	Small nuclear ribonucleoprotein-associated proteins B and B' OS=Homo sapiens GN=SNRPB PE=1 SV=2 - [RSMB_HUMAN]	2.86807	3.33	2	1	1	1	62413298	240	24.5937	11.1948
Q9BY77	Polymerase delta-interacting protein 3 OS=Homo sapiens GN=POLDIP3 PE=1 SV=2 - [PDIP3_HUMAN]	2.80538	2.61	1	1	1	1	7.38346e+07	421	46.0605	9.99365
P22234	Multifunctional protein ADE2 OS=Homo sapiens GN=PAICS PE=1 SV=3 - [PUR6_HUMAN]	2.79929	3.06	1	1	1	1	13651965	425	47.0491	7.2251
P52597	Heterogeneous nuclear ribonucleoprotein F OS=Homo sapiens GN=HNRNPF PE=1 SV=3 - [HNRPF_HUMAN]	2.77229	4.1	2	1	1	1	2.87745e+07	415	45.6429	5.57959
Q9BR76	Coronin-1B OS=Homo sapiens GN=CORO1B PE=1 SV=1 - [COR1B_HUMAN]	2.7677	2.04	1	1	1	1	1.15111e+07	489	54.2003	5.88428
P35268	60S ribosomal protein L22 OS=Homo sapiens GN=RPL22 PE=1 SV=2 - [RL22_HUMAN]	2.72724	10.16	1	1	1	1	46253693	128	14.7778	9.18799
Q9Y5A9	YTH domain-containing family protein 2 OS=Homo sapiens GN=YTHDF2 PE=1 SV=2 - [YTHD2_HUMAN]	2.72695	2.25	1	1	1	1	2.37404e+07	579	62.2957	8.79248
P15924	Desmoplakin OS=Homo sapiens GN=DSP PE=1 SV=3 - [DESP_HUMAN]	2.68574	0.31	1	1	1	1	17520356	2871	331.569	6.81494
P62851	40S ribosomal protein S25 OS=Homo sapiens GN=RPS25 PE=1 SV=1 - [RS25_HUMAN]	2.62834	8	1	1	1	1		125	13.7337	10.1108
O14974	Protein phosphatase 1 regulatory subunit 12A OS=Homo sapiens GN=PPP1R12A PE=1 SV=1 - [MYPT1_HUMAN]	2.62479	0.97	1	1	1	1	4.14786e+07	1030	115.211	5.40186
P61106	Ras-related protein Rab-14 OS=Homo sapiens GN=RAB14 PE=1 SV=4 - [RAB14_HUMAN]	2.62057	4.19	1	1	1	1	5.95689e+07	215	23.8819	6.21436
O75340	Programmed cell death protein 6 OS=Homo sapiens GN=PDCD6 PE=1 SV=1 - [PDCD6_HUMAN]	2.60062	5.76	1	1	1	1	3.00133e+07	191	21.8548	5.40186
P51148	Ras-related protein Rab-5C OS=Homo sapiens GN=RAB5C PE=1 SV=2 - [RAB5C_HUMAN]	2.56267	5.56	1	1	1	1	19589285	216	23.4678	8.41162
P62269	40S ribosomal protein S18 OS=Homo sapiens GN=RPS18 PE=1 SV=3 - [RS18_HUMAN]	2.56071	5.92	1	1	1	1	85118513	152	17.7079	10.9897
P61978	Heterogeneous nuclear ribonucleoprotein K OS=Homo sapiens GN=HNRNPK PE=1 SV=1 - [HNRPK_HUMAN]	2.54244	3.24	1	1	1	1	1.96462e+07	463	50.9444	5.5415
Q08J23	tRNA (cytosine(34)-C(5))-methyltransferase OS=Homo sapiens GN=NSUN2 PE=1 SV=2 - [NSUN2_HUMAN]	2.53988	1.3	1	1	1	1	34956279	767	86.4158	6.771
P15880	40S ribosomal protein S2 OS=Homo sapiens GN=RPS2 PE=1 SV=2 - [RS2_HUMAN]	2.52303	3.75	1	1	1	1	57284216	293	31.3046	10.2427
Q13501	Sequestosome-1 OS=Homo sapiens GN=SQSTM1 PE=1 SV=1 - [SQSTM_HUMAN]	2.51742	2.73	1	1	1	1		440	47.6569	5.22412
P30041	Peroxiredoxin-6 OS=Homo sapiens GN=PRDX6 PE=1 SV=3 - [PRDX6_HUMAN]	2.51577	4.02	1	1	1	1	2.24404e+07	224	25.0192	6.37939
P62081	40S ribosomal protein S7 OS=Homo sapiens GN=RPS7 PE=1 SV=1 - [RS7_HUMAN]	2.51287	4.12	1	1	1	1	2.59133e+07	194	22.1133	10.0962
O60488	Long-chain-fatty-acid--CoA ligase 4 OS=Homo sapiens GN=ACSL4 PE=1 SV=2 - [ACSL4_HUMAN]	2.48763	2.67	1	1	1	1	7.38342e+07	711	79.1367	8.38232
P42677	40S ribosomal protein S27 OS=Homo sapiens GN=RPS27 PE=1 SV=3 - [RS27_HUMAN]	2.47744	9.52	2	1	1	1	2.18011e+08	84	9.45484	9.45166
Q99613	Eukaryotic translation initiation factor 3 subunit C OS=Homo sapiens GN=EIF3C PE=1 SV=1 - [EIF3C_HUMAN]	2.47722	1.1	2	1	1	1	1.54752e+07	913	105.278	5.68115
P04818	Thymidylate synthase OS=Homo sapiens GN=TYMS PE=1 SV=3 - [TYSY_HUMAN]	2.46591	3.19	1	1	1	1	2.04446e+07	313	35.6932	7.00537
Q9BYJ9	YTH domain-containing family protein 1 OS=Homo sapiens GN=YTHDF1 PE=1 SV=1 - [YTHD1_HUMAN]	2.41876	2.33	2	1	1	1	1.60832e+07	559	60.8358	8.79248
O75131	Copine-3 OS=Homo sapiens GN=CPNE3 PE=1 SV=1 - [CPNE3_HUMAN]	2.41445	1.68	8	1	1	1	3.07215e+07	537	60.0921	5.84619
P61081	NEDD8-conjugating enzyme Ubc12 OS=Homo sapiens GN=UBE2M PE=1 SV=1 - [UBC12_HUMAN]	2.41405	4.37	1	1	1	1	5.65343e+07	183	20.8866	7.69385
P51114	Fragile X mental retardation syndrome-related protein 1 OS=Homo sapiens GN=FXR1 PE=1 SV=3 - [FXR1_HUMAN]	2.40024	1.29	3	1	1	1	1.41374e+08	621	69.6779	6.15088
P83881	60S ribosomal protein L36a OS=Homo sapiens GN=RPL36A PE=1 SV=2 - [RL36A_HUMAN]	2.39331	8.49	2	1	1	1	1.11737e+07	106	12.4328	10.5796
Q8ND24	RING finger protein 214 OS=Homo sapiens GN=RNF214 PE=1 SV=2 - [RN214_HUMAN]	2.39237	1.42	1	1	1	1	3.21855e+07	703	77.6187	6.94678
Q99873	Protein arginine N-methyltransferase 1 OS=Homo sapiens GN=PRMT1 PE=1 SV=2 - [ANM1_HUMAN]	2.38151	3.05	1	1	1	1	20253344	361	41.4885	5.42725
Q04637	Eukaryotic translation initiation factor 4 gamma 1 OS=Homo sapiens GN=EIF4G1 PE=1 SV=4 - [IF4G1_HUMAN]	2.35085	0.63	1	1	1	1	1.31498e+08	1599	175.382	5.32568
Q6ZRI8	Rho GTPase-activating protein 36 OS=Homo sapiens GN=ARHGAP36 PE=2 SV=1 - [RHG36_HUMAN]	2.35024	3.29	1	1	1	1	1.56712e+08	547	61.6257	9.42236
Q5MJ10	Sperm protein associated with the nucleus on the X chromosome N2 OS=Homo sapiens GN=SPANXN2 PE=1 SV=1 - [SPXN2_HUMAN]	2.34786	6.67	1	1	1	1	83548089	180	19.9056	3.97998
P0C0S5	Histone H2A.Z OS=Homo sapiens GN=H2AFZ PE=1 SV=2 - [H2AZ_HUMAN]	2.34748	5.47	14	1	1	1	1.20507e+08	128	13.5446	10.5796
P47755	F-actin-capping protein subunit alpha-2 OS=Homo sapiens GN=CAPZA2 PE=1 SV=3 - [CAZA2_HUMAN]	2.34686	3.5	2	1	1	1	154197266	286	32.9286	5.84619
P62854	40S ribosomal protein S26 OS=Homo sapiens GN=RPS26 PE=1 SV=3 - [RS26_HUMAN]	2.31834	7.83	2	1	1	1	1.02504e+08	115	13.0071	11.0044
P14174	Macrophage migration inhibitory factor OS=Homo sapiens GN=MIF PE=1 SV=4 - [MIF_HUMAN]	2.31587	7.83	1	1	1	1		115	12.4682	7.88428
P47897	Glutamine--tRNA ligase OS=Homo sapiens GN=QARS PE=1 SV=1 - [SYQ_HUMAN]	2.26299	1.03	1	1	1	1	2.64525e+07	775	87.7429	7.15186
Q02978	Mitochondrial 2-oxoglutarate/malate carrier protein OS=Homo sapiens GN=SLC25A11 PE=1 SV=3 - [M2OM_HUMAN]	2.262	3.18	1	1	1	1	1.8303e+07	314	34.0399	9.90576
P50990	T-complex protein 1 subunit theta OS=Homo sapiens GN=CCT8 PE=1 SV=4 - [TCPQ_HUMAN]	2.25758	1.82	1	1	1	1		548	59.5825	5.60498
Q96K76	Ubiquitin carboxyl-terminal hydrolase 47 OS=Homo sapiens GN=USP47 PE=1 SV=3 - [UBP47_HUMAN]	2.24125	0.65	1	1	1	1	26312420	1375	157.212	5.08447
Q9UJU6	Drebrin-like protein OS=Homo sapiens GN=DBNL PE=1 SV=1 - [DBNL_HUMAN]	2.24068	2.33	1	1	1	1	1.61034e+07	430	48.1776	5.04639
O95793	Double-stranded RNA-binding protein Staufen homolog 1 OS=Homo sapiens GN=STAU1 PE=1 SV=2 - [STAU1_HUMAN]	2.21143	1.73	1	1	1	1	3.80424e+07	577	63.1428	9.43701
P33316	Deoxyuridine 5'-triphosphate nucleotidohydrolase, mitochondrial OS=Homo sapiens GN=DUT PE=1 SV=4 - [DUT_HUMAN]	2.19128	3.97	1	1	1	1	2.32137e+07	252	26.5466	9.36377
Q15645	Pachytene checkpoint protein 2 homolog OS=Homo sapiens GN=TRIP13 PE=1 SV=2 - [PCH2_HUMAN]	2.17404	2.31	1	1	1	1	5.91425e+07	432	48.5205	6.0874
P22061	Protein-L-isoaspartate(D-aspartate) O-methyltransferase OS=Homo sapiens GN=PCMT1 PE=1 SV=4 - [PIMT_HUMAN]	2.1658	3.96	1	1	1	1	5.86214e+07	227	24.6206	7.21045
P05141	ADP/ATP translocase 2 OS=Homo sapiens GN=SLC25A5 PE=1 SV=7 - [ADT2_HUMAN]	2.14592	2.68	4	1	1	1	2.61962e+08	298	32.8312	9.68604
Q00341	Vigilin OS=Homo sapiens GN=HDLBP PE=1 SV=2 - [VIGLN_HUMAN]	2.13535	0.63	1	1	1	1	30105625	1268	141.368	6.87354
P46781	40S ribosomal protein S9 OS=Homo sapiens GN=RPS9 PE=1 SV=3 - [RS9_HUMAN]	2.13139	4.64	1	1	1	1	90564298	194	22.5776	10.6528
P24666	Low molecular weight phosphotyrosine protein phosphatase OS=Homo sapiens GN=ACP1 PE=1 SV=3 - [PPAC_HUMAN]	2.1186	5.7	1	1	1	1	4.94623e+07	158	18.0308	6.7417
P50914	60S ribosomal protein L14 OS=Homo sapiens GN=RPL14 PE=1 SV=4 - [RL14_HUMAN]	2.11184	5.58	1	1	1	1	1.31416e+07	215	23.417	10.9312
Q96FW1	Ubiquitin thioesterase OTUB1 OS=Homo sapiens GN=OTUB1 PE=1 SV=2 - [OTUB1_HUMAN]	2.09211	3.32	1	1	1	1	3.18537e+07	271	31.2644	4.94482
P00403	Cytochrome c oxidase subunit 2 OS=Homo sapiens GN=MT-CO2 PE=1 SV=1 - [COX2_HUMAN]	2.08099	4.41	1	1	1	1	56613059	227	25.5482	4.81787
Q02878	60S ribosomal protein L6 OS=Homo sapiens GN=RPL6 PE=1 SV=3 - [RL6_HUMAN]	2.07094	5.21	1	1	1	1	6.08551e+06	288	32.7076	10.5796
P13796	Plastin-2 OS=Homo sapiens GN=LCP1 PE=1 SV=6 - [PLSL_HUMAN]	1.99885	1.44	3	1	1	1	14772208	627	70.2439	5.42725
P23526	Adenosylhomocysteinase OS=Homo sapiens GN=AHCY PE=1 SV=4 - [SAHH_HUMAN]	1.99884	1.85	1	1	1	1	7.09562e+07	432	47.6852	6.34131
P62280	40S ribosomal protein S11 OS=Homo sapiens GN=RPS11 PE=1 SV=3 - [RS11_HUMAN]	1.94282	5.06	1	1	1	1	209903501	158	18.419	10.3013
Q9UNF1	Melanoma-associated antigen D2 OS=Homo sapiens GN=MAGED2 PE=1 SV=2 - [MAGD2_HUMAN]	1.91343	1.32	1	1	1	1	32234826	606	64.9144	9.31982
O75534	Cold shock domain-containing protein E1 OS=Homo sapiens GN=CSDE1 PE=1 SV=2 - [CSDE1_HUMAN]	1.77472	1.5	1	1	1	1	1.8504e+07	798	88.8289	6.25244
P00491	Purine nucleoside phosphorylase OS=Homo sapiens GN=PNP PE=1 SV=2 - [PNPH_HUMAN]	1.77323	3.11	1	1	1	1	6.85805e+06	289	32.0972	6.94678
Q00535	Cyclin-dependent-like kinase 5 OS=Homo sapiens GN=CDK5 PE=1 SV=3 - [CDK5_HUMAN]	1.76972	2.74	28	1	1	1	42912827	292	33.2832	7.66455
O94874	E3 UFM1-protein ligase 1 OS=Homo sapiens GN=UFL1 PE=1 SV=2 - [UFL1_HUMAN]	1.76947	1.13	1	1	1	1	1.74163e+07	794	89.5398	6.78564
P35520	Cystathionine beta-synthase OS=Homo sapiens GN=CBS PE=1 SV=2 - [CBS_HUMAN]	1.75485	1.45	1	1	1	1	4.43543e+07	551	60.5482	6.65381
P0DOY2	Immunoglobulin lambda constant 2 OS=Homo sapiens GN=IGLC2 PE=1 SV=1 - [IGLC2_HUMAN]	1.7248	9.43	2	1	1	1	1.11288e+07	106	11.2865	7.23975
P26373	60S ribosomal protein L13 OS=Homo sapiens GN=RPL13 PE=1 SV=4 - [RL13_HUMAN]	1.71636	3.79	1	1	1	1	4.31089e+07	211	24.2465	11.6489
P26639	Threonine--tRNA ligase, cytoplasmic OS=Homo sapiens GN=TARS PE=1 SV=3 - [SYTC_HUMAN]	1.71589	1.11	1	1	1	1	40223749	723	83.3819	6.66846
Q9NY15	Stabilin-1 OS=Homo sapiens GN=STAB1 PE=1 SV=3 - [STAB1_HUMAN]	1.68976	0.35	1	1	1	1	12819546	2570	275.3	6.49365
Q9BQ04	RNA-binding protein 4B OS=Homo sapiens GN=RBM4B PE=1 SV=1 - [RBM4B_HUMAN]	1.62675	2.23	2	1	1	1	21171534	359	40.1244	6.7417
P23381	Tryptophan--tRNA ligase, cytoplasmic OS=Homo sapiens GN=WARS PE=1 SV=2 - [SYWC_HUMAN]	0	2.34	1	1	1	1		471	53.1316	6.22705
Q99426	Tubulin-folding cofactor B OS=Homo sapiens GN=TBCB PE=1 SV=2 - [TBCB_HUMAN]	0	4.1	1	1	1	1	1.09797e+07	244	27.3085	5.14795
P07477	Trypsin-1 OS=Homo sapiens GN=PRSS1 PE=1 SV=1 - [TRY1_HUMAN]	0	3.24	2	1	1	1	4.12231e+06	247	26.5411	6.50732

## Sheet: APEX2 alone 3+stress
Table S1. List of pulled-down proteins identified by LC-MS/MS analysis: APEX2 plasmid in NaAsO2-treated SK-N-SH cells: Replicate 3
Accession	Description	Score	Coverage	# Proteins	# Unique Peptides	# Peptides	# PSMs	Area	# AAs	MW [kDa]	calc. pI
P13645	Keratin, type I cytoskeletal 10 OS=Homo sapiens GN=KRT10 PE=1 SV=6 - [K1C10_HUMAN]	138.842	56.51	7	24	26	40	3.08658e+09	584	58.7917	5.21143
P04264	Keratin, type II cytoskeletal 1 OS=Homo sapiens GN=KRT1 PE=1 SV=6 - [K2C1_HUMAN]	121.64	47.2	5	20	25	38	3463973638	644	65.999	8.11865
P35908	Keratin, type II cytoskeletal 2 epidermal OS=Homo sapiens GN=KRT2 PE=1 SV=2 - [K22E_HUMAN]	113.017	42.1	6	16	23	32	2.91246e+09	639	65.3932	8.00146
Q71U36	Tubulin alpha-1A chain OS=Homo sapiens GN=TUBA1A PE=1 SV=1 - [TBA1A_HUMAN]	80.494	28.38	3	4	9	23	2.55303e+09	451	50.1036	5.05908
P35527	Keratin, type I cytoskeletal 9 OS=Homo sapiens GN=KRT9 PE=1 SV=3 - [K1C9_HUMAN]	72.2199	34.35	1	15	15	21	1.54906e+09	623	62.0268	5.23682
P68366	Tubulin alpha-4A chain OS=Homo sapiens GN=TUBA4A PE=1 SV=1 - [TBA4A_HUMAN]	62.272	24.33	3	2	7	18	1.51009e+09	448	49.8924	5.05908
P0DMV9	Heat shock 70 kDa protein 1B OS=Homo sapiens GN=HSPA1B PE=1 SV=1 - [HS71B_HUMAN]	54.1152	16.54	3	8	10	15	1.27363e+09	641	70.009	5.65576
P08779	Keratin, type I cytoskeletal 16 OS=Homo sapiens GN=KRT16 PE=1 SV=4 - [K1C16_HUMAN]	49.5847	27.7	8	4	13	15	8.1698e+08	473	51.2362	5.04639
P02533	Keratin, type I cytoskeletal 14 OS=Homo sapiens GN=KRT14 PE=1 SV=4 - [K1C14_HUMAN]	44.5147	22.88	8	1	11	14	8.1698e+08	472	51.5294	5.16064
P04259	Keratin, type II cytoskeletal 6B OS=Homo sapiens GN=KRT6B PE=1 SV=5 - [K2C6B_HUMAN]	43.5697	20.21	5	3	11	15	1.69735e+09	564	60.0303	8.00146
P13647	Keratin, type II cytoskeletal 5 OS=Homo sapiens GN=KRT5 PE=1 SV=3 - [K2C5_HUMAN]	43.3125	21.69	4	7	13	16	7.67116e+08	590	62.34	7.73779
P07437	Tubulin beta chain OS=Homo sapiens GN=TUBB PE=1 SV=2 - [TBB5_HUMAN]	40.0365	15.32	6	2	6	14	1.00627e+09	444	49.639	4.89404
P60709	Actin, cytoplasmic 1 OS=Homo sapiens GN=ACTB PE=1 SV=1 - [ACTB_HUMAN]	37.1487	34.13	12	9	9	13	2.43772e+09	375	41.7097	5.47803
Q04721	Neurogenic locus notch homolog protein 2 OS=Homo sapiens GN=NOTCH2 PE=1 SV=3 - [NOTC2_HUMAN]	32.3446	0.73	1	1	1	66	8215272828	2471	265.226	5.13525
O00571	ATP-dependent RNA helicase DDX3X OS=Homo sapiens GN=DDX3X PE=1 SV=3 - [DDX3X_HUMAN]	32.1854	18.88	2	11	11	12	2.26684e+08	662	73.198	7.18115
Q00610	Clathrin heavy chain 1 OS=Homo sapiens GN=CLTC PE=1 SV=5 - [CLH1_HUMAN]	32.0004	6.63	2	9	9	10	1.95458e+08	1675	191.493	5.69385
Q04695	Keratin, type I cytoskeletal 17 OS=Homo sapiens GN=KRT17 PE=1 SV=2 - [K1C17_HUMAN]	29.2451	12.5	4	1	7	9	7.8902e+08	432	48.076	5.021
Q13885	Tubulin beta-2A chain OS=Homo sapiens GN=TUBB2A PE=1 SV=1 - [TBB2A_HUMAN]	28.4442	11.91	5	1	5	10	6.03851e+08	445	49.875	4.89404
P05787	Keratin, type II cytoskeletal 8 OS=Homo sapiens GN=KRT8 PE=1 SV=7 - [K2C8_HUMAN]	28.0117	15.11	4	5	7	9	8.97058e+08	483	53.6711	5.59229
Q96PK6	RNA-binding protein 14 OS=Homo sapiens GN=RBM14 PE=1 SV=2 - [RBM14_HUMAN]	27.8552	13.15	1	9	9	9	2.70554e+08	669	69.4489	9.67139
Q9BUF5	Tubulin beta-6 chain OS=Homo sapiens GN=TUBB6 PE=1 SV=1 - [TBB6_HUMAN]	26.1134	9.64	4	1	4	9	5.19705e+08	446	49.825	4.88135
P19012	Keratin, type I cytoskeletal 15 OS=Homo sapiens GN=KRT15 PE=1 SV=3 - [K1C15_HUMAN]	26.0151	8.55	4	1	6	8	7.97845e+08	456	49.1811	4.76709
P11142	Heat shock cognate 71 kDa protein OS=Homo sapiens GN=HSPA8 PE=1 SV=1 - [HSP7C_HUMAN]	21.4889	9.91	3	3	5	6	6.24307e+08	646	70.8542	5.51611
P05783	Keratin, type I cytoskeletal 18 OS=Homo sapiens GN=KRT18 PE=1 SV=2 - [K1C18_HUMAN]	19.1399	13.26	1	6	6	7	1.36403e+09	430	48.0285	5.45264
P02768	Serum albumin OS=Homo sapiens GN=ALB PE=1 SV=2 - [ALBU_HUMAN]	18.9222	11.99	1	7	7	7	308560924	609	69.3215	6.27783
P61247	40S ribosomal protein S3a OS=Homo sapiens GN=RPS3A PE=1 SV=2 - [RS3A_HUMAN]	18.0797	17.8	1	4	4	7	2.63548e+08	264	29.9257	9.72998
P21333	Filamin-A OS=Homo sapiens GN=FLNA PE=1 SV=4 - [FLNA_HUMAN]	17.9779	2.83	3	6	6	6	8.72971e+07	2647	280.564	6.06201
P08670	Vimentin OS=Homo sapiens GN=VIM PE=1 SV=4 - [VIME_HUMAN]	17.6806	9.23	1	4	4	6	2.79355e+08	466	53.6191	5.12256
Q13085	Acetyl-CoA carboxylase 1 OS=Homo sapiens GN=ACACA PE=1 SV=2 - [ACACA_HUMAN]	16.8477	2.77	2	6	6	6	6.53314e+07	2346	265.385	6.3667
P13639	Elongation factor 2 OS=Homo sapiens GN=EEF2 PE=1 SV=4 - [EF2_HUMAN]	16.2196	6.18	1	4	4	5	8.64789e+07	858	95.277	6.82959
P22314	Ubiquitin-like modifier-activating enzyme 1 OS=Homo sapiens GN=UBA1 PE=1 SV=3 - [UBA1_HUMAN]	14.6817	3.59	1	3	3	4	1.04229e+08	1058	117.774	5.75732
P62701	40S ribosomal protein S4, X isoform OS=Homo sapiens GN=RPS4X PE=1 SV=2 - [RS4X_HUMAN]	13.8809	8.75	3	3	3	5	3.51304e+08	263	29.5791	10.1548
Q9NVI7	ATPase family AAA domain-containing protein 3A OS=Homo sapiens GN=ATAD3A PE=1 SV=2 - [ATD3A_HUMAN]	13.2236	8.68	1	2	4	4	1.56334e+08	634	71.3247	8.98291
Q06830	Peroxiredoxin-1 OS=Homo sapiens GN=PRDX1 PE=1 SV=1 - [PRDX1_HUMAN]	12.6294	29.65	2	5	6	6	7.72124e+08	199	22.0963	8.1333
P60842	Eukaryotic initiation factor 4A-I OS=Homo sapiens GN=EIF4A1 PE=1 SV=1 - [IF4A1_HUMAN]	12.4954	9.36	2	3	3	4	3.15701e+08	406	46.1246	5.47803
Q15365	Poly(rC)-binding protein 1 OS=Homo sapiens GN=PCBP1 PE=1 SV=2 - [PCBP1_HUMAN]	12.0034	12.36	2	3	4	4	1.30723e+08	356	37.4739	7.09326
P62805	Histone H4 OS=Homo sapiens GN=HIST1H4A PE=1 SV=2 - [H4_HUMAN]	11.9974	38.83	1	4	4	4	7.81273e+08	103	11.3604	11.356
P23396	40S ribosomal protein S3 OS=Homo sapiens GN=RPS3 PE=1 SV=2 - [RS3_HUMAN]	11.8087	15.23	1	4	4	4	2.45645e+08	243	26.6714	9.65674
Q08211	ATP-dependent RNA helicase A OS=Homo sapiens GN=DHX9 PE=1 SV=4 - [DHX9_HUMAN]	11.7775	2.68	1	4	4	4	5.17337e+07	1270	140.869	6.84424
P68104	Elongation factor 1-alpha 1 OS=Homo sapiens GN=EEF1A1 PE=1 SV=1 - [EF1A1_HUMAN]	11.5756	7.58	3	3	3	4	3.40925e+08	462	50.1091	9.01221
P04406	Glyceraldehyde-3-phosphate dehydrogenase OS=Homo sapiens GN=GAPDH PE=1 SV=3 - [G3P_HUMAN]	11.0011	8.36	1	2	2	3	1.52868e+08	335	36.0304	8.45557
P62263	40S ribosomal protein S14 OS=Homo sapiens GN=RPS14 PE=1 SV=3 - [RS14_HUMAN]	10.9677	17.22	1	3	3	3	1.7487e+08	151	16.2625	10.0522
Q5T2N8	ATPase family AAA domain-containing protein 3C OS=Homo sapiens GN=ATAD3C PE=2 SV=2 - [ATD3C_HUMAN]	10.7025	10.71	1	1	3	3	1.07199e+08	411	46.3501	9.30518
P49327	Fatty acid synthase OS=Homo sapiens GN=FASN PE=1 SV=3 - [FAS_HUMAN]	10.6073	1.75	1	3	3	3	2.22678e+07	2511	273.254	6.44287
P12814	Alpha-actinin-1 OS=Homo sapiens GN=ACTN1 PE=1 SV=2 - [ACTN1_HUMAN]	10.6027	3.81	2	3	3	3	1.04684e+08	892	102.993	5.41455
P23588	Eukaryotic translation initiation factor 4B OS=Homo sapiens GN=EIF4B PE=1 SV=2 - [IF4B_HUMAN]	10.3483	8.02	1	4	4	4	2.43485e+08	611	69.1103	5.73193
Q14974	Importin subunit beta-1 OS=Homo sapiens GN=KPNB1 PE=1 SV=2 - [IMB1_HUMAN]	10.2345	3.08	1	2	2	3	1.55069e+08	876	97.108	4.77979
P14868	Aspartate--tRNA ligase, cytoplasmic OS=Homo sapiens GN=DARS PE=1 SV=2 - [SYDC_HUMAN]	9.94338	6.59	1	3	3	3	5.1862e+07	501	57.1	6.55127
P26641	Elongation factor 1-gamma OS=Homo sapiens GN=EEF1G PE=1 SV=3 - [EF1G_HUMAN]	9.82848	9.15	1	4	4	4	4.03994e+08	437	50.0871	6.66846
P61978	Heterogeneous nuclear ribonucleoprotein K OS=Homo sapiens GN=HNRNPK PE=1 SV=1 - [HNRPK_HUMAN]	9.80176	9.5	1	3	3	3	5.7861e+07	463	50.9444	5.5415
P58107	Epiplakin OS=Homo sapiens GN=EPPK1 PE=1 SV=2 - [EPIPL_HUMAN]	9.65811	4.46	2	3	3	3	1.4197e+08	5090	555.279	5.60498
Q14152	Eukaryotic translation initiation factor 3 subunit A OS=Homo sapiens GN=EIF3A PE=1 SV=1 - [EIF3A_HUMAN]	9.24899	2.68	1	3	3	3	1.39175e+08	1382	166.468	6.78564
P55072	Transitional endoplasmic reticulum ATPase OS=Homo sapiens GN=VCP PE=1 SV=4 - [TERA_HUMAN]	9.01944	4.22	2	3	3	3	8.80966e+07	806	89.2657	5.26221
P32119	Peroxiredoxin-2 OS=Homo sapiens GN=PRDX2 PE=1 SV=5 - [PRDX2_HUMAN]	8.9691	18.18	1	2	3	3	5.01387e+08	198	21.8782	5.97314
P06733	Alpha-enolase OS=Homo sapiens GN=ENO1 PE=1 SV=2 - [ENOA_HUMAN]	8.94041	4.15	3	1	1	2	2.19178e+08	434	47.1393	7.38623
Q9Y265	RuvB-like 1 OS=Homo sapiens GN=RUVBL1 PE=1 SV=1 - [RUVB1_HUMAN]	8.85616	5.26	1	2	2	3	8.26335e+07	456	50.1963	6.41748
P27708	CAD protein OS=Homo sapiens GN=CAD PE=1 SV=3 - [PYR1_HUMAN]	8.79756	1.48	1	3	3	3	4.13072e+07	2225	242.829	6.45557
P63244	Receptor of activated protein C kinase 1 OS=Homo sapiens GN=RACK1 PE=1 SV=3 - [RACK1_HUMAN]	8.73651	9.46	1	3	3	3	2.36624e+08	317	35.0546	7.69385
Q92900	Regulator of nonsense transcripts 1 OS=Homo sapiens GN=UPF1 PE=1 SV=2 - [RENT1_HUMAN]	8.73499	3.45	1	3	3	3	7.69085e+07	1129	124.267	6.60986
P37802	Transgelin-2 OS=Homo sapiens GN=TAGLN2 PE=1 SV=3 - [TAGL2_HUMAN]	8.48946	13.07	2	2	2	3	1.16732e+08	199	22.3772	8.25049
P08865	40S ribosomal protein SA OS=Homo sapiens GN=RPSA PE=1 SV=4 - [RSSA_HUMAN]	8.37973	9.49	1	2	2	2	93970235	295	32.8334	4.86865
P54136	Arginine--tRNA ligase, cytoplasmic OS=Homo sapiens GN=RARS PE=1 SV=2 - [SYRC_HUMAN]	8.33607	5	1	3	3	3	5.16655e+07	660	75.3309	6.68311
P41252	Isoleucine--tRNA ligase, cytoplasmic OS=Homo sapiens GN=IARS PE=1 SV=2 - [SYIC_HUMAN]	8.24596	2.38	1	3	3	3	1.0891e+08	1262	144.406	6.15088
Q8N1N4	Keratin, type II cytoskeletal 78 OS=Homo sapiens GN=KRT78 PE=1 SV=2 - [K2C78_HUMAN]	8.05729	4.04	2	2	3	3	1.97004e+08	520	56.8305	6.02393
P32969	60S ribosomal protein L9 OS=Homo sapiens GN=RPL9 PE=1 SV=1 - [RL9_HUMAN]	7.99453	18.75	1	2	2	2	3.13347e+07	192	21.8498	9.94971
Q13310	Polyadenylate-binding protein 4 OS=Homo sapiens GN=PABPC4 PE=1 SV=1 - [PABP4_HUMAN]	7.95547	4.81	1	1	2	2	6.35879e+07	644	70.7381	9.26123
Q14694	Ubiquitin carboxyl-terminal hydrolase 10 OS=Homo sapiens GN=USP10 PE=1 SV=2 - [UBP10_HUMAN]	7.88867	3.38	1	2	2	2	5.0014e+07	798	87.0798	5.31299
P62277	40S ribosomal protein S13 OS=Homo sapiens GN=RPS13 PE=1 SV=2 - [RS13_HUMAN]	7.84311	19.21	1	3	3	3	3.41487e+08	151	17.2117	10.5356
P07900	Heat shock protein HSP 90-alpha OS=Homo sapiens GN=HSP90AA1 PE=1 SV=5 - [HS90A_HUMAN]	7.79979	3.28	2	1	2	2	327253021	732	84.6067	5.021
P22102	Trifunctional purine biosynthetic protein adenosine-3 OS=Homo sapiens GN=GART PE=1 SV=1 - [PUR2_HUMAN]	7.68812	2.77	1	3	3	3	1.03512e+08	1010	107.699	6.69775
P05141	ADP/ATP translocase 2 OS=Homo sapiens GN=SLC25A5 PE=1 SV=7 - [ADT2_HUMAN]	7.5251	10.4	4	3	3	3	3.29189e+08	298	32.8312	9.68604
P11940	Polyadenylate-binding protein 1 OS=Homo sapiens GN=PABPC1 PE=1 SV=2 - [PABP1_HUMAN]	7.50839	4.87	2	1	2	2	1.46783e+08	636	70.6259	9.49561
Q9Y262	Eukaryotic translation initiation factor 3 subunit L OS=Homo sapiens GN=EIF3L PE=1 SV=1 - [EIF3L_HUMAN]	7.23735	5.32	1	3	3	3	5.78811e+07	564	66.6844	6.34131
P49368	T-complex protein 1 subunit gamma OS=Homo sapiens GN=CCT3 PE=1 SV=4 - [TCPG_HUMAN]	6.74161	4.04	1	2	2	2	6.693e+07	545	60.4953	6.49365
P0C0S5	Histone H2A.Z OS=Homo sapiens GN=H2AFZ PE=1 SV=2 - [H2AZ_HUMAN]	6.67911	12.5	15	2	2	3	698874230	128	13.5446	10.5796
P50454	Serpin H1 OS=Homo sapiens GN=SERPINH1 PE=1 SV=2 - [SERPH_HUMAN]	6.65431	6.46	1	2	2	2	3.81224e+07	418	46.4112	8.68994
Q92841	Probable ATP-dependent RNA helicase DDX17 OS=Homo sapiens GN=DDX17 PE=1 SV=2 - [DDX17_HUMAN]	6.64528	3.84	1	2	3	3	6.04049e+07	729	80.222	8.26514
P17844	Probable ATP-dependent RNA helicase DDX5 OS=Homo sapiens GN=DDX5 PE=1 SV=1 - [DDX5_HUMAN]	6.62902	3.42	1	1	2	2	6.71632e+07	614	69.1047	8.92432
O95486	Protein transport protein Sec24A OS=Homo sapiens GN=SEC24A PE=1 SV=2 - [SC24A_HUMAN]	6.29642	2.1	1	2	2	2	3.07602e+07	1093	119.674	7.66455
P18124	60S ribosomal protein L7 OS=Homo sapiens GN=RPL7 PE=1 SV=1 - [RL7_HUMAN]	6.29039	10.08	1	2	2	2	2.32229e+08	248	29.2072	10.6528
Q14247	Src substrate cortactin OS=Homo sapiens GN=CTTN PE=1 SV=2 - [SRC8_HUMAN]	6.19536	2.36	1	2	2	2	2.20748e+08	550	61.5485	5.40186
P08238	Heat shock protein HSP 90-beta OS=Homo sapiens GN=HSP90AB1 PE=1 SV=4 - [HS90B_HUMAN]	6.17609	3.31	2	1	2	2	332344768	724	83.2121	5.03369
Q15717	ELAV-like protein 1 OS=Homo sapiens GN=ELAVL1 PE=1 SV=2 - [ELAV1_HUMAN]	6.16943	6.13	3	2	2	2	7.69508e+07	326	36.0692	9.17334
P62249	40S ribosomal protein S16 OS=Homo sapiens GN=RPS16 PE=1 SV=2 - [RS16_HUMAN]	6.1182	17.12	1	3	3	3	1.93557e+08	146	16.435	10.2134
P04792	Heat shock protein beta-1 OS=Homo sapiens GN=HSPB1 PE=1 SV=2 - [HSPB1_HUMAN]	5.86921	8.78	1	2	2	2	9.9647e+07	205	22.7685	6.40479
Q96HS1	Serine/threonine-protein phosphatase PGAM5, mitochondrial OS=Homo sapiens GN=PGAM5 PE=1 SV=2 - [PGAM5_HUMAN]	5.7397	6.57	1	2	2	2	1.34961e+08	289	31.9846	8.67529
P62081	40S ribosomal protein S7 OS=Homo sapiens GN=RPS7 PE=1 SV=1 - [RS7_HUMAN]	5.66491	17.53	1	2	2	2	6.30674e+07	194	22.1133	10.0962
Q15366	Poly(rC)-binding protein 2 OS=Homo sapiens GN=PCBP2 PE=1 SV=1 - [PCBP2_HUMAN]	5.60799	6.58	2	1	2	2	154184071	365	38.5556	6.78564
Q00839	Heterogeneous nuclear ribonucleoprotein U OS=Homo sapiens GN=HNRNPU PE=1 SV=6 - [HNRPU_HUMAN]	5.55149	2.67	1	2	2	2	7.60977e+07	825	90.528	5.99854
Q02978	Mitochondrial 2-oxoglutarate/malate carrier protein OS=Homo sapiens GN=SLC25A11 PE=1 SV=3 - [M2OM_HUMAN]	5.49657	7.01	1	2	2	2	7.7516e+07	314	34.0399	9.90576
P04075	Fructose-bisphosphate aldolase A OS=Homo sapiens GN=ALDOA PE=1 SV=2 - [ALDOA_HUMAN]	5.46971	6.32	1	2	2	2	249459460	364	39.3953	8.08936
P13797	Plastin-3 OS=Homo sapiens GN=PLS3 PE=1 SV=4 - [PLST_HUMAN]	5.43398	2.86	3	2	2	2	7.49717e+07	630	70.7662	5.60498
P30041	Peroxiredoxin-6 OS=Homo sapiens GN=PRDX6 PE=1 SV=3 - [PRDX6_HUMAN]	5.37542	8.04	1	2	2	2	5.65678e+07	224	25.0192	6.37939
P27635	60S ribosomal protein L10 OS=Homo sapiens GN=RPL10 PE=1 SV=4 - [RL10_HUMAN]	5.36037	9.35	2	2	2	2	2.45285e+08	214	24.5879	10.0815
P12268	Inosine-5'-monophosphate dehydrogenase 2 OS=Homo sapiens GN=IMPDH2 PE=1 SV=2 - [IMDH2_HUMAN]	5.345	4.67	1	2	2	2	1.54662e+08	514	55.7696	6.90283
O60814	Histone H2B type 1-K OS=Homo sapiens GN=HIST1H2BK PE=1 SV=3 - [H2B1K_HUMAN]	5.34025	19.05	15	2	2	2	3.95238e+08	126	13.8816	10.3159
Q6NXT2	Histone H3.3C OS=Homo sapiens GN=H3F3C PE=1 SV=3 - [H3C_HUMAN]	5.33686	6.67	5	1	1	2	1.93818e+09	135	15.2044	11.1069
Q9BSJ8	Extended synaptotagmin-1 OS=Homo sapiens GN=ESYT1 PE=1 SV=1 - [ESYT1_HUMAN]	5.32319	1.45	1	1	1	2	4.37936e+07	1104	122.78	5.8335
Q9UJU6	Drebrin-like protein OS=Homo sapiens GN=DBNL PE=1 SV=1 - [DBNL_HUMAN]	5.16522	2.33	1	1	1	2	5.7212e+07	430	48.1776	5.04639
Q96I24	Far upstream element-binding protein 3 OS=Homo sapiens GN=FUBP3 PE=1 SV=2 - [FUBP3_HUMAN]	5.10364	2.97	2	2	2	2	8.0054e+07	572	61.6022	8.38232
P14618	Pyruvate kinase PKM OS=Homo sapiens GN=PKM PE=1 SV=4 - [KPYM_HUMAN]	5.05982	2.07	1	1	1	2	259382411	531	57.9	7.84033
P62269	40S ribosomal protein S18 OS=Homo sapiens GN=RPS18 PE=1 SV=3 - [RS18_HUMAN]	5.03395	11.18	1	2	2	2	1.05011e+08	152	17.7079	10.9897
O00148	ATP-dependent RNA helicase DDX39A OS=Homo sapiens GN=DDX39A PE=1 SV=2 - [DX39A_HUMAN]	4.99016	4.68	2	2	2	2	7.33607e+07	427	49.098	5.68115
Q01082	Spectrin beta chain, non-erythrocytic 1 OS=Homo sapiens GN=SPTBN1 PE=1 SV=2 - [SPTB2_HUMAN]	4.98502	0.8	1	2	2	2	4.59107e+07	2364	274.439	5.56689
P47897	Glutamine--tRNA ligase OS=Homo sapiens GN=QARS PE=1 SV=1 - [SYQ_HUMAN]	4.89244	2.32	1	2	2	2	6.63527e+07	775	87.7429	7.15186
P08133	Annexin A6 OS=Homo sapiens GN=ANXA6 PE=1 SV=3 - [ANXA6_HUMAN]	4.86537	2.97	1	2	2	2	2.15965e+07	673	75.8256	5.60498
P15311	Ezrin OS=Homo sapiens GN=EZR PE=1 SV=4 - [EZRI_HUMAN]	4.83962	3.07	3	2	2	2	1.16917e+08	586	69.3697	6.26514
O43175	D-3-phosphoglycerate dehydrogenase OS=Homo sapiens GN=PHGDH PE=1 SV=4 - [SERA_HUMAN]	4.81848	3.56	1	2	2	2	1.42934e+08	533	56.6144	6.7124
P61254	60S ribosomal protein L26 OS=Homo sapiens GN=RPL26 PE=1 SV=1 - [RL26_HUMAN]	4.7839	11.03	2	2	2	2	5.25748e+07	145	17.2475	10.5503
P26599	Polypyrimidine tract-binding protein 1 OS=Homo sapiens GN=PTBP1 PE=1 SV=1 - [PTBP1_HUMAN]	4.6592	4.33	1	1	1	1	8.9399e+07	531	57.1856	9.17334
Q7RTS7	Keratin, type II cytoskeletal 74 OS=Homo sapiens GN=KRT74 PE=1 SV=2 - [K2C74_HUMAN]	4.56709	3.78	5	1	2	2	3.55052e+08	529	57.8296	7.7085
O15027	Protein transport protein Sec16A OS=Homo sapiens GN=SEC16A PE=1 SV=3 - [SC16A_HUMAN]	4.55758	0.87	1	2	2	2	8.32225e+07	2179	233.373	5.63037
P23526	Adenosylhomocysteinase OS=Homo sapiens GN=AHCY PE=1 SV=4 - [SAHH_HUMAN]	4.41983	3.94	1	2	2	2	8.41254e+07	432	47.6852	6.34131
P60866	40S ribosomal protein S20 OS=Homo sapiens GN=RPS20 PE=1 SV=1 - [RS20_HUMAN]	4.39185	9.24	1	1	1	1	8.18578e+07	119	13.3643	9.93506
P50991	T-complex protein 1 subunit delta OS=Homo sapiens GN=CCT4 PE=1 SV=4 - [TCPD_HUMAN]	4.31474	2.97	1	1	1	1	153171971	539	57.8878	7.82568
P09874	Poly [ADP-ribose] polymerase 1 OS=Homo sapiens GN=PARP1 PE=1 SV=4 - [PARP1_HUMAN]	4.20915	1.28	1	1	1	1	6.73288e+07	1014	113.012	8.88037
P0CG48	Polyubiquitin-C OS=Homo sapiens GN=UBC PE=1 SV=3 - [UBC_HUMAN]	4.08943	23.65	4	2	2	2	1.71633e+08	685	76.9915	7.66455
P52597	Heterogeneous nuclear ribonucleoprotein F OS=Homo sapiens GN=HNRNPF PE=1 SV=3 - [HNRPF_HUMAN]	4.01882	4.1	2	1	1	1	1.2532e+08	415	45.6429	5.57959
P35268	60S ribosomal protein L22 OS=Homo sapiens GN=RPL22 PE=1 SV=2 - [RL22_HUMAN]	4.01701	10.16	1	1	1	1	128854229	128	14.7778	9.18799
P35579	Myosin-9 OS=Homo sapiens GN=MYH9 PE=1 SV=4 - [MYH9_HUMAN]	3.86128	0.51	1	1	1	1	36749247	1960	226.392	5.60498
P13861	cAMP-dependent protein kinase type II-alpha regulatory subunit OS=Homo sapiens GN=PRKAR2A PE=1 SV=2 - [KAP2_HUMAN]	3.83318	2.97	1	1	1	1	64888018	404	45.49	5.07178
P25705	ATP synthase subunit alpha, mitochondrial OS=Homo sapiens GN=ATP5A1 PE=1 SV=1 - [ATPA_HUMAN]	3.80757	2.89	1	1	1	1	27973808	553	59.7136	9.12939
P11908	Ribose-phosphate pyrophosphokinase 2 OS=Homo sapiens GN=PRPS2 PE=1 SV=2 - [PRPS2_HUMAN]	3.78476	5.35	3	1	1	1	4.43326e+07	318	34.747	6.60986
Q9Y371	Endophilin-B1 OS=Homo sapiens GN=SH3GLB1 PE=1 SV=1 - [SHLB1_HUMAN]	3.73783	4.11	1	1	1	1	1.19368e+07	365	40.7708	6.03662
P50995	Annexin A11 OS=Homo sapiens GN=ANXA11 PE=1 SV=1 - [ANX11_HUMAN]	3.68373	2.38	1	1	1	1	90001303	505	54.3551	7.6499
Q15334	Lethal(2) giant larvae protein homolog 1 OS=Homo sapiens GN=LLGL1 PE=1 SV=3 - [L2GL1_HUMAN]	3.62497	1.13	1	1	1	1	2.9423e+07	1064	115.346	6.29053
Q06210	Glutamine--fructose-6-phosphate aminotransferase [isomerizing] 1 OS=Homo sapiens GN=GFPT1 PE=1 SV=3 - [GFPT1_HUMAN]	3.59185	2.29	1	1	1	1	3.81451e+07	699	78.7563	7.10791
P04843	Dolichyl-diphosphooligosaccharide--protein glycosyltransferase subunit 1 OS=Homo sapiens GN=RPN1 PE=1 SV=1 - [RPN1_HUMAN]	3.58733	2.47	1	1	1	1	5.51541e+07	607	68.5268	6.37939
P06576	ATP synthase subunit beta, mitochondrial OS=Homo sapiens GN=ATP5B PE=1 SV=3 - [ATPB_HUMAN]	3.57987	2.46	1	1	1	1	4.03203e+07	529	56.5246	5.40186
P62241	40S ribosomal protein S8 OS=Homo sapiens GN=RPS8 PE=1 SV=2 - [RS8_HUMAN]	3.57453	7.21	1	1	1	1	4.65934e+07	208	24.1902	10.3159
P46063	ATP-dependent DNA helicase Q1 OS=Homo sapiens GN=RECQL PE=1 SV=3 - [RECQ1_HUMAN]	3.54055	1.69	1	1	1	1	94877856	649	73.41	7.88428
Q02543	60S ribosomal protein L18a OS=Homo sapiens GN=RPL18A PE=1 SV=2 - [RL18A_HUMAN]	3.52437	13.07	1	2	2	2	1.32705e+08	176	20.7489	10.7114
Q9BY77	Polymerase delta-interacting protein 3 OS=Homo sapiens GN=POLDIP3 PE=1 SV=2 - [PDIP3_HUMAN]	3.50676	2.61	1	1	1	1	1.04802e+08	421	46.0605	9.99365
P53396	ATP-citrate synthase OS=Homo sapiens GN=ACLY PE=1 SV=3 - [ACLY_HUMAN]	3.43833	1.36	1	1	1	1	4.61284e+07	1101	120.762	7.32764
P57088	Transmembrane protein 33 OS=Homo sapiens GN=TMEM33 PE=1 SV=2 - [TMM33_HUMAN]	3.416	4.86	1	1	1	1	1.81383e+07	247	27.9598	9.70068
P62633	Cellular nucleic acid-binding protein OS=Homo sapiens GN=CNBP PE=1 SV=1 - [CNBP_HUMAN]	3.39243	8.47	1	1	1	1	2.67926e+07	177	19.4496	7.7085
Q9NPH2	Inositol-3-phosphate synthase 1 OS=Homo sapiens GN=ISYNA1 PE=1 SV=1 - [INO1_HUMAN]	3.38357	2.87	1	1	1	1	35265971	558	61.0291	5.75732
P00338	L-lactate dehydrogenase A chain OS=Homo sapiens GN=LDHA PE=1 SV=2 - [LDHA_HUMAN]	3.36761	3.61	4	1	1	1	48065360	332	36.6654	8.26514
Q13283	Ras GTPase-activating protein-binding protein 1 OS=Homo sapiens GN=G3BP1 PE=1 SV=1 - [G3BP1_HUMAN]	3.31406	2.36	1	1	1	1	9.26642e+07	466	52.1321	5.51611
Q92734	Protein TFG OS=Homo sapiens GN=TFG PE=1 SV=2 - [TFG_HUMAN]	3.28462	1.75	2	1	1	1	5.98339e+07	400	43.4212	5.09717
P62195	26S proteasome regulatory subunit 8 OS=Homo sapiens GN=PSMC5 PE=1 SV=1 - [PRS8_HUMAN]	3.28446	3.2	1	1	1	1	1.46632e+07	406	45.5971	7.54736
P13489	Ribonuclease inhibitor OS=Homo sapiens GN=RNH1 PE=1 SV=2 - [RINI_HUMAN]	3.27375	2.39	1	1	1	1	1.20817e+08	461	49.9411	4.81787
P00390	Glutathione reductase, mitochondrial OS=Homo sapiens GN=GSR PE=1 SV=2 - [GSHR_HUMAN]	3.26029	2.3	1	1	1	1	5.43044e+07	522	56.221	8.49951
P12273	Prolactin-inducible protein OS=Homo sapiens GN=PIP PE=1 SV=1 - [PIP_HUMAN]	3.20258	8.22	1	1	1	1	2.69394e+07	146	16.5618	8.04541
Q8TD16	Protein bicaudal D homolog 2 OS=Homo sapiens GN=BICD2 PE=1 SV=1 - [BICD2_HUMAN]	3.18768	1.21	1	1	1	1	2.33804e+07	824	93.476	5.43994
Q7KZF4	Staphylococcal nuclease domain-containing protein 1 OS=Homo sapiens GN=SND1 PE=1 SV=1 - [SND1_HUMAN]	3.15351	1.21	1	1	1	1	1.2656e+08	910	101.934	7.1665
Q92499	ATP-dependent RNA helicase DDX1 OS=Homo sapiens GN=DDX1 PE=1 SV=2 - [DDX1_HUMAN]	3.10725	1.49	1	1	1	1	1.50124e+08	740	82.3798	7.2251
Q8WWM7	Ataxin-2-like protein OS=Homo sapiens GN=ATXN2L PE=1 SV=2 - [ATX2L_HUMAN]	3.07108	0.84	1	1	1	1	75465197	1075	113.304	8.5874
P62847	40S ribosomal protein S24 OS=Homo sapiens GN=RPS24 PE=1 SV=1 - [RS24_HUMAN]	3.06864	9.02	1	1	1	1	54101527	133	15.4134	10.7847
O75821	Eukaryotic translation initiation factor 3 subunit G OS=Homo sapiens GN=EIF3G PE=1 SV=2 - [EIF3G_HUMAN]	3.06261	5	1	1	1	1	6.67662e+07	320	35.5889	6.12549
P48643	T-complex protein 1 subunit epsilon OS=Homo sapiens GN=CCT5 PE=1 SV=1 - [TCPE_HUMAN]	3.00922	1.85	1	1	1	1	6.97498e+07	541	59.6328	5.65576
Q13200	26S proteasome non-ATPase regulatory subunit 2 OS=Homo sapiens GN=PSMD2 PE=1 SV=3 - [PSMD2_HUMAN]	3.00564	1.65	1	1	1	1	38139807	908	100.136	5.19873
P07355	Annexin A2 OS=Homo sapiens GN=ANXA2 PE=1 SV=2 - [ANXA2_HUMAN]	2.99306	4.13	1	1	1	1	3.13665e+07	339	38.5798	7.75244
Q16543	Hsp90 co-chaperone Cdc37 OS=Homo sapiens GN=CDC37 PE=1 SV=1 - [CDC37_HUMAN]	2.98494	2.38	1	1	1	1	116136615	378	44.44	5.24951
P83731	60S ribosomal protein L24 OS=Homo sapiens GN=RPL24 PE=1 SV=1 - [RL24_HUMAN]	2.97369	5.73	1	1	1	1	3.64527e+07	157	17.7679	11.2534
P46776	60S ribosomal protein L27a OS=Homo sapiens GN=RPL27A PE=1 SV=2 - [RL27A_HUMAN]	2.93912	7.43	1	1	1	1	127607332	148	16.551	11.0044
Q9HCE1	Putative helicase MOV-10 OS=Homo sapiens GN=MOV10 PE=1 SV=2 - [MOV10_HUMAN]	2.93854	1.1	1	1	1	1	3.13965e+07	1003	113.599	8.82178
Q7L576	Cytoplasmic FMR1-interacting protein 1 OS=Homo sapiens GN=CYFIP1 PE=1 SV=1 - [CYFP1_HUMAN]	2.92658	0.88	2	1	1	1	1.02737e+08	1253	145.089	6.90283
P39656	Dolichyl-diphosphooligosaccharide--protein glycosyltransferase 48 kDa subunit OS=Homo sapiens GN=DDOST PE=1 SV=4 - [OST48_HUMAN]	2.92156	2.41	1	1	1	1	2.52142e+07	456	50.769	6.55127
P22087	rRNA 2'-O-methyltransferase fibrillarin OS=Homo sapiens GN=FBL PE=1 SV=2 - [FBRL_HUMAN]	2.89961	3.43	2	1	1	1	4.99931e+07	321	33.7634	10.1841
P02042	Hemoglobin subunit delta OS=Homo sapiens GN=HBD PE=1 SV=2 - [HBD_HUMAN]	2.89868	6.8	5	1	1	1	114312996	147	16.0453	8.04541
P83881	60S ribosomal protein L36a OS=Homo sapiens GN=RPL36A PE=1 SV=2 - [RL36A_HUMAN]	2.89853	8.49	2	1	1	1	4.96784e+07	106	12.4328	10.5796
P41219	Peripherin OS=Homo sapiens GN=PRPH PE=1 SV=2 - [PERI_HUMAN]	2.8859	2.55	1	1	1	1	5.35915e+07	470	53.6184	5.46533
Q13131	5'-AMP-activated protein kinase catalytic subunit alpha-1 OS=Homo sapiens GN=PRKAA1 PE=1 SV=4 - [AAPK1_HUMAN]	2.88587	1.79	1	1	1	1	4.99428e+07	559	63.9686	8.11865
P62318	Small nuclear ribonucleoprotein Sm D3 OS=Homo sapiens GN=SNRPD3 PE=1 SV=1 - [SMD3_HUMAN]	2.87942	7.94	1	1	1	1	111849133	126	13.9073	10.3159
Q86UK7	E3 ubiquitin-protein ligase ZNF598 OS=Homo sapiens GN=ZNF598 PE=1 SV=1 - [ZN598_HUMAN]	2.858	1	1	1	1	1	3.55789e+07	904	98.5752	8.39697
P14678	Small nuclear ribonucleoprotein-associated proteins B and B' OS=Homo sapiens GN=SNRPB PE=1 SV=2 - [RSMB_HUMAN]	2.85522	3.33	2	1	1	1	1.45825e+08	240	24.5937	11.1948
O95373	Importin-7 OS=Homo sapiens GN=IPO7 PE=1 SV=1 - [IPO7_HUMAN]	2.84585	1.45	1	1	1	1	2.05137e+07	1038	119.44	4.81787
P62851	40S ribosomal protein S25 OS=Homo sapiens GN=RPS25 PE=1 SV=1 - [RS25_HUMAN]	2.84288	15.2	1	2	2	2	4.66134e+08	125	13.7337	10.1108
P46783	40S ribosomal protein S10 OS=Homo sapiens GN=RPS10 PE=1 SV=1 - [RS10_HUMAN]	2.84206	9.09	1	1	1	1	5.0745e+07	165	18.8859	10.1548
Q9GZM8	Nuclear distribution protein nudE-like 1 OS=Homo sapiens GN=NDEL1 PE=1 SV=1 - [NDEL1_HUMAN]	2.82686	3.48	2	1	1	1	1.1203e+07	345	38.3515	5.23682
Q9NZB2	Constitutive coactivator of PPAR-gamma-like protein 1 OS=Homo sapiens GN=FAM120A PE=1 SV=2 - [F120A_HUMAN]	2.82415	0.81	1	1	1	1	3.94492e+07	1118	121.811	8.88037
P56192	Methionine--tRNA ligase, cytoplasmic OS=Homo sapiens GN=MARS PE=1 SV=2 - [SYMC_HUMAN]	2.785	1.22	1	1	1	1	5.61312e+07	900	101.052	6.16357
Q99613	Eukaryotic translation initiation factor 3 subunit C OS=Homo sapiens GN=EIF3C PE=1 SV=1 - [EIF3C_HUMAN]	2.74016	0.99	2	1	1	1	6.03655e+07	913	105.278	5.68115
P07814	Bifunctional glutamate/proline--tRNA ligase OS=Homo sapiens GN=EPRS PE=1 SV=5 - [SYEP_HUMAN]	2.73606	0.6	1	1	1	1	2.15396e+08	1512	170.483	7.32764
P42677	40S ribosomal protein S27 OS=Homo sapiens GN=RPS27 PE=1 SV=3 - [RS27_HUMAN]	2.72936	9.52	2	1	1	1	403852263	84	9.45484	9.45166
Q92945	Far upstream element-binding protein 2 OS=Homo sapiens GN=KHSRP PE=1 SV=4 - [FUBP2_HUMAN]	2.72684	1.41	1	1	1	1	1.12091e+08	711	73.07	7.29834
Q9ULX3	RNA-binding protein NOB1 OS=Homo sapiens GN=NOB1 PE=1 SV=1 - [NOB1_HUMAN]	2.72224	2.18	1	1	1	1	3.05757e+07	412	46.6458	7.18115
P46777	60S ribosomal protein L5 OS=Homo sapiens GN=RPL5 PE=1 SV=3 - [RL5_HUMAN]	2.69371	3.37	1	1	1	1	72673548	297	34.3407	9.71533
P18206	Vinculin OS=Homo sapiens GN=VCL PE=1 SV=4 - [VINC_HUMAN]	2.6737	0.97	1	1	1	1	36256349	1134	123.722	5.65576
P22695	Cytochrome b-c1 complex subunit 2, mitochondrial OS=Homo sapiens GN=UQCRC2 PE=1 SV=3 - [QCR2_HUMAN]	2.65711	3.09	1	1	1	1	3.95305e+07	453	48.4129	8.63135
P47755	F-actin-capping protein subunit alpha-2 OS=Homo sapiens GN=CAPZA2 PE=1 SV=3 - [CAZA2_HUMAN]	2.65498	3.5	2	1	1	1	6.36968e+07	286	32.9286	5.84619
O14974	Protein phosphatase 1 regulatory subunit 12A OS=Homo sapiens GN=PPP1R12A PE=1 SV=1 - [MYPT1_HUMAN]	2.64675	0.97	1	1	1	1	46375106	1030	115.211	5.40186
Q99873	Protein arginine N-methyltransferase 1 OS=Homo sapiens GN=PRMT1 PE=1 SV=2 - [ANM1_HUMAN]	2.6454	3.05	1	1	1	1	7.62218e+07	361	41.4885	5.42725
P52948	Nuclear pore complex protein Nup98-Nup96 OS=Homo sapiens GN=NUP98 PE=1 SV=4 - [NUP98_HUMAN]	2.61844	0.44	1	1	1	1	1.67554e+08	1817	197.457	6.40479
P84085	ADP-ribosylation factor 5 OS=Homo sapiens GN=ARF5 PE=1 SV=2 - [ARF5_HUMAN]	2.61085	5.56	3	1	1	1	7.35678e+07	180	20.5166	6.78564
A6NHR9	Structural maintenance of chromosomes flexible hinge domain-containing protein 1 OS=Homo sapiens GN=SMCHD1 PE=1 SV=2 - [SMHD1_HUMAN]	2.60171	0.6	1	1	1	1	1.03891e+07	2005	226.231	7.29834
O75131	Copine-3 OS=Homo sapiens GN=CPNE3 PE=1 SV=1 - [CPNE3_HUMAN]	2.55477	1.68	8	1	1	1	7.49586e+07	537	60.0921	5.84619
P17812	CTP synthase 1 OS=Homo sapiens GN=CTPS1 PE=1 SV=2 - [PYRG1_HUMAN]	2.54733	2.71	1	1	1	1	24722865	591	66.648	6.45557
P20073	Annexin A7 OS=Homo sapiens GN=ANXA7 PE=1 SV=3 - [ANXA7_HUMAN]	2.53766	1.84	1	1	1	1	136276954	488	52.7058	5.68115
P51812	Ribosomal protein S6 kinase alpha-3 OS=Homo sapiens GN=RPS6KA3 PE=1 SV=1 - [KS6A3_HUMAN]	2.51188	1.08	1	1	1	1	2.76343e+07	740	83.6829	6.88818
O60610	Protein diaphanous homolog 1 OS=Homo sapiens GN=DIAPH1 PE=1 SV=2 - [DIAP1_HUMAN]	2.46404	0.86	1	1	1	1	2.59753e+07	1272	141.258	5.41455
Q9Y6W6	Dual specificity protein phosphatase 10 OS=Homo sapiens GN=DUSP10 PE=1 SV=1 - [DUS10_HUMAN]	2.4632	3.11	1	1	1	1	47487008	482	52.6086	7.73779
O95793	Double-stranded RNA-binding protein Staufen homolog 1 OS=Homo sapiens GN=STAU1 PE=1 SV=2 - [STAU1_HUMAN]	2.46009	1.73	1	1	1	1	44704736	577	63.1428	9.43701
P62854	40S ribosomal protein S26 OS=Homo sapiens GN=RPS26 PE=1 SV=3 - [RS26_HUMAN]	2.43069	7.83	2	1	1	1	2.77739e+08	115	13.0071	11.0044
P46779	60S ribosomal protein L28 OS=Homo sapiens GN=RPL28 PE=1 SV=3 - [RL28_HUMAN]	2.42604	8.03	1	1	1	1	6.07598e+07	137	15.7377	12.0151
Q9UKF6	Cleavage and polyadenylation specificity factor subunit 3 OS=Homo sapiens GN=CPSF3 PE=1 SV=1 - [CPSF3_HUMAN]	2.40132	1.46	1	1	1	1	1.58294e+07	684	77.4362	5.60498
P62899	60S ribosomal protein L31 OS=Homo sapiens GN=RPL31 PE=1 SV=1 - [RL31_HUMAN]	2.39424	7.2	1	1	1	1	99373715	125	14.4539	10.5356
Q9NUD5	Zinc finger CCHC domain-containing protein 3 OS=Homo sapiens GN=ZCCHC3 PE=1 SV=1 - [ZCHC3_HUMAN]	2.3802	2.48	1	1	1	1	3.31822e+07	404	43.5909	8.52881
P46781	40S ribosomal protein S9 OS=Homo sapiens GN=RPS9 PE=1 SV=3 - [RS9_HUMAN]	2.37969	4.64	1	1	1	1	349434663	194	22.5776	10.6528
Q96FW1	Ubiquitin thioesterase OTUB1 OS=Homo sapiens GN=OTUB1 PE=1 SV=2 - [OTUB1_HUMAN]	2.36364	3.32	1	1	1	1	1.31911e+08	271	31.2644	4.94482
Q9Y230	RuvB-like 2 OS=Homo sapiens GN=RUVBL2 PE=1 SV=3 - [RUVB2_HUMAN]	2.36062	2.16	1	1	1	1	27666535	463	51.1246	5.64307
P27348	14-3-3 protein theta OS=Homo sapiens GN=YWHAQ PE=1 SV=1 - [1433T_HUMAN]	2.34507	4.08	7	1	1	1	1.69264e+07	245	27.7468	4.77979
Q15233	Non-POU domain-containing octamer-binding protein OS=Homo sapiens GN=NONO PE=1 SV=4 - [NONO_HUMAN]	2.3384	1.7	2	1	1	1	2.98793e+08	471	54.1973	8.95361
Q9H0U4	Ras-related protein Rab-1B OS=Homo sapiens GN=RAB1B PE=1 SV=1 - [RAB1B_HUMAN]	2.33308	3.98	2	1	1	1	1.71081e+08	201	22.1572	5.73193
P62244	40S ribosomal protein S15a OS=Homo sapiens GN=RPS15A PE=1 SV=2 - [RS15A_HUMAN]	2.33082	6.15	1	1	1	1	1.45301e+08	130	14.83	10.1255
P51149	Ras-related protein Rab-7a OS=Homo sapiens GN=RAB7A PE=1 SV=1 - [RAB7A_HUMAN]	2.32799	4.83	1	1	1	1	7.29042e+07	207	23.4748	6.69775
P26640	Valine--tRNA ligase OS=Homo sapiens GN=VARS PE=1 SV=4 - [SYVC_HUMAN]	2.32451	0.79	1	1	1	1	1.78451e+07	1264	140.387	7.59131
O75340	Programmed cell death protein 6 OS=Homo sapiens GN=PDCD6 PE=1 SV=1 - [PDCD6_HUMAN]	2.3206	5.76	1	1	1	1	3.8478e+07	191	21.8548	5.40186
P42766	60S ribosomal protein L35 OS=Homo sapiens GN=RPL35 PE=1 SV=2 - [RL35_HUMAN]	2.31872	8.13	1	1	1	1	199662148	123	14.5426	11.0483
P61353	60S ribosomal protein L27 OS=Homo sapiens GN=RPL27 PE=1 SV=2 - [RL27_HUMAN]	2.31101	5.88	1	1	1	1	5.012e+07	136	15.7877	10.5649
O60716	Catenin delta-1 OS=Homo sapiens GN=CTNND1 PE=1 SV=1 - [CTND1_HUMAN]	2.27748	1.03	1	1	1	1	1.02613e+08	968	108.103	6.22705
P25205	DNA replication licensing factor MCM3 OS=Homo sapiens GN=MCM3 PE=1 SV=3 - [MCM3_HUMAN]	2.27273	1.11	1	1	1	1	3.00797e+07	808	90.924	5.77002
P60228	Eukaryotic translation initiation factor 3 subunit E OS=Homo sapiens GN=EIF3E PE=1 SV=1 - [EIF3E_HUMAN]	2.25402	2.02	1	1	1	1	1.2238e+07	445	52.1874	6.03662
P51114	Fragile X mental retardation syndrome-related protein 1 OS=Homo sapiens GN=FXR1 PE=1 SV=3 - [FXR1_HUMAN]	2.21871	1.29	3	1	1	1	180167040	621	69.6779	6.15088
Q9NSD9	Phenylalanine--tRNA ligase beta subunit OS=Homo sapiens GN=FARSB PE=1 SV=3 - [SYFB_HUMAN]	2.20428	1.53	1	1	1	1	1.83015e+07	589	66.0735	6.84424
Q15181	Inorganic pyrophosphatase OS=Homo sapiens GN=PPA1 PE=1 SV=2 - [IPYR_HUMAN]	2.18347	3.11	1	1	1	1	1.30047e+08	289	32.6392	5.85889
Q14160	Protein scribble homolog OS=Homo sapiens GN=SCRIB PE=1 SV=4 - [SCRIB_HUMAN]	2.17227	0.55	1	1	1	1	3.24655e+07	1630	174.778	5.07178
P43246	DNA mismatch repair protein Msh2 OS=Homo sapiens GN=MSH2 PE=1 SV=1 - [MSH2_HUMAN]	2.16203	1.5	1	1	1	1	1.36849e+07	934	104.677	5.77002
P15153	Ras-related C3 botulinum toxin substrate 2 OS=Homo sapiens GN=RAC2 PE=1 SV=1 - [RAC2_HUMAN]	2.15783	4.17	3	1	1	1	49542182	192	21.4151	7.60596
Q53GQ0	Very-long-chain 3-oxoacyl-CoA reductase OS=Homo sapiens GN=HSD17B12 PE=1 SV=2 - [DHB12_HUMAN]	2.15447	3.21	1	1	1	1	4.2327e+07	312	34.3022	9.31982
P67809	Nuclease-sensitive element-binding protein 1 OS=Homo sapiens GN=YBX1 PE=1 SV=3 - [YBOX1_HUMAN]	2.13665	2.47	3	1	1	1	51111566	324	35.9027	9.87646
Q9P2J5	Leucine--tRNA ligase, cytoplasmic OS=Homo sapiens GN=LARS PE=1 SV=2 - [SYLC_HUMAN]	2.12748	0.77	1	1	1	1	3.45364e+07	1176	134.379	7.29834
P24666	Low molecular weight phosphotyrosine protein phosphatase OS=Homo sapiens GN=ACP1 PE=1 SV=3 - [PPAC_HUMAN]	2.12052	5.7	1	1	1	1	1.12165e+08	158	18.0308	6.7417
P61081	NEDD8-conjugating enzyme Ubc12 OS=Homo sapiens GN=UBE2M PE=1 SV=1 - [UBC12_HUMAN]	2.08276	4.37	1	1	1	1	53756134	183	20.8866	7.69385
P26639	Threonine--tRNA ligase, cytoplasmic OS=Homo sapiens GN=TARS PE=1 SV=3 - [SYTC_HUMAN]	2.05489	1.24	1	1	1	1	1.1575e+08	723	83.3819	6.66846
P31948	Stress-induced-phosphoprotein 1 OS=Homo sapiens GN=STIP1 PE=1 SV=1 - [STIP1_HUMAN]	2.04439	1.66	1	1	1	1	118017782	543	62.5994	6.80029
Q5D862	Filaggrin-2 OS=Homo sapiens GN=FLG2 PE=1 SV=1 - [FILA2_HUMAN]	2.03129	0.46	1	1	1	1	51872482	2391	247.928	8.30908
O00299	Chloride intracellular channel protein 1 OS=Homo sapiens GN=CLIC1 PE=1 SV=4 - [CLIC1_HUMAN]	1.9903	3.73	1	1	1	1	20491042	241	26.9057	5.17334
O60232	Sjoegren syndrome/scleroderma autoantigen 1 OS=Homo sapiens GN=SSSCA1 PE=1 SV=1 - [SSA27_HUMAN]	1.97301	4.02	1	1	1	1	3.96079e+07	199	21.4607	5.23682
P50914	60S ribosomal protein L14 OS=Homo sapiens GN=RPL14 PE=1 SV=4 - [RL14_HUMAN]	1.95673	3.26	1	1	1	1	6.15631e+07	215	23.417	10.9312
P05388	60S acidic ribosomal protein P0 OS=Homo sapiens GN=RPLP0 PE=1 SV=1 - [RLA0_HUMAN]	1.85728	2.21	2	1	1	1	152414305	317	34.2518	5.97314
Q14161	ARF GTPase-activating protein GIT2 OS=Homo sapiens GN=GIT2 PE=1 SV=2 - [GIT2_HUMAN]	1.8333	1.05	2	1	1	1	23382085	759	84.4902	7.2251
Q00535	Cyclin-dependent-like kinase 5 OS=Homo sapiens GN=CDK5 PE=1 SV=3 - [CDK5_HUMAN]	1.82356	2.74	28	1	1	1	6.79337e+07	292	33.2832	7.66455
Q9UQ80	Proliferation-associated protein 2G4 OS=Homo sapiens GN=PA2G4 PE=1 SV=3 - [PA2G4_HUMAN]	1.69644	2.03	1	1	1	1	41835628	394	43.7592	6.55127
P19623	Spermidine synthase OS=Homo sapiens GN=SRM PE=1 SV=1 - [SPEE_HUMAN]	1.63223	2.65	1	1	1	1	2.16772e+07	302	33.8027	5.49072
P16930	Fumarylacetoacetase OS=Homo sapiens GN=FAH PE=1 SV=2 - [FAAA_HUMAN]	0	1.91	1	1	1	1	5.46951e+07	419	46.3442	6.94678
Q9BRP7	Ferredoxin-fold anticodon-binding domain-containing protein 1 OS=Homo sapiens GN=FDXACB1 PE=1 SV=3 - [FDXA1_HUMAN]	0	5.29	1	1	1	2	2.42885e+06	624	70.3707	6.75635
Q659C4	La-related protein 1B OS=Homo sapiens GN=LARP1B PE=1 SV=2 - [LAR1B_HUMAN]	0	0.88	2	1	1	1	1.85768e+07	914	105.257	7.60596
Q496M5	Inactive serine/threonine-protein kinase PLK5 OS=Homo sapiens GN=PLK5 PE=1 SV=4 - [PLK5_HUMAN]	0	5.65	1	1	1	1	1.60061e+08	336	36.3063	6.46826
P62280	40S ribosomal protein S11 OS=Homo sapiens GN=RPS11 PE=1 SV=3 - [RS11_HUMAN]	0	4.43	1	1	1	1	3.31424e+08	158	18.419	10.3013
Q8N895	Zinc finger protein 366 OS=Homo sapiens GN=ZNF366 PE=1 SV=1 - [ZN366_HUMAN]	0	2.28	1	1	1	1	76748961	744	85.0521	8.5874

## Sheet: APEX2 alone 4+stress
Table S1. List of pulled-down proteins identified by LC-MS/MS analysis: APEX2 plasmid in NaAsO2-treated SK-N-SH cells: Replicate 4
Accession	Description	Score	Coverage	# Proteins	# Unique Peptides	# Peptides	# PSMs	Area	# AAs	MW [kDa]	calc. pI
P68363	Tubulin alpha-1B chain OS=Homo sapiens GN=TUBA1B PE=1 SV=1 - [TBA1B_HUMAN]	185.425	21.06	5	1	7	53	6728151693	451	50.1196	5.05908
Q71U36	Tubulin alpha-1A chain OS=Homo sapiens GN=TUBA1A PE=1 SV=1 - [TBA1A_HUMAN]	158.544	21.06	3	1	7	44	4.99647e+09	451	50.1036	5.05908
P58107	Epiplakin OS=Homo sapiens GN=EPPK1 PE=1 SV=2 - [EPIPL_HUMAN]	81.668	9.94	1	7	8	21	1.10053e+09	5090	555.279	5.60498
P49327	Fatty acid synthase OS=Homo sapiens GN=FASN PE=1 SV=3 - [FAS_HUMAN]	73.6945	7.77	1	13	13	23	4.23049e+08	2511	273.254	6.44287
P0DMV9	Heat shock 70 kDa protein 1B OS=Homo sapiens GN=HSPA1B PE=1 SV=1 - [HS71B_HUMAN]	58.4416	6.4	4	3	4	17	2.77813e+09	641	70.009	5.65576
P13645	Keratin, type I cytoskeletal 10 OS=Homo sapiens GN=KRT10 PE=1 SV=6 - [K1C10_HUMAN]	46.219	14.38	1	5	5	13	1201786523	584	58.7917	5.21143
Q00610	Clathrin heavy chain 1 OS=Homo sapiens GN=CLTC PE=1 SV=5 - [CLH1_HUMAN]	31.7473	4.78	1	5	5	9	451485358	1675	191.493	5.69385
P04350	Tubulin beta-4A chain OS=Homo sapiens GN=TUBB4A PE=1 SV=2 - [TBB4A_HUMAN]	31.1106	7.43	6	1	3	12	1.66482e+09	444	49.5539	4.88135
P05783	Keratin, type I cytoskeletal 18 OS=Homo sapiens GN=KRT18 PE=1 SV=2 - [K1C18_HUMAN]	30.8835	9.3	1	3	4	13	1.27189e+09	430	48.0285	5.45264
P60709	Actin, cytoplasmic 1 OS=Homo sapiens GN=ACTB PE=1 SV=1 - [ACTB_HUMAN]	25.9997	7.2	14	3	3	14	2.89842e+09	375	41.7097	5.47803
Q13885	Tubulin beta-2A chain OS=Homo sapiens GN=TUBB2A PE=1 SV=1 - [TBB2A_HUMAN]	23.128	7.42	5	1	3	9	8.81963e+08	445	49.875	4.89404
Q9BUF5	Tubulin beta-6 chain OS=Homo sapiens GN=TUBB6 PE=1 SV=1 - [TBB6_HUMAN]	22.7692	7.4	5	1	3	9	861678857	446	49.825	4.88135
P13639	Elongation factor 2 OS=Homo sapiens GN=EEF2 PE=1 SV=4 - [EF2_HUMAN]	22.0601	4.66	2	3	3	6	1.8701e+08	858	95.277	6.82959
Q02878	60S ribosomal protein L6 OS=Homo sapiens GN=RPL6 PE=1 SV=3 - [RL6_HUMAN]	21.9288	8.33	1	2	2	10	1.02171e+09	288	32.7076	10.5796
P08727	Keratin, type I cytoskeletal 19 OS=Homo sapiens GN=KRT19 PE=1 SV=4 - [K1C19_HUMAN]	20.9117	12.5	8	3	4	8	786992656	400	44.0791	5.13525
O00571	ATP-dependent RNA helicase DDX3X OS=Homo sapiens GN=DDX3X PE=1 SV=3 - [DDX3X_HUMAN]	20.7637	8.01	2	4	4	6	3.75283e+08	662	73.198	7.18115
P25705	ATP synthase subunit alpha, mitochondrial OS=Homo sapiens GN=ATP5A1 PE=1 SV=1 - [ATPA_HUMAN]	20.1696	11.93	1	4	4	5	2.16412e+08	553	59.7136	9.12939
P22314	Ubiquitin-like modifier-activating enzyme 1 OS=Homo sapiens GN=UBA1 PE=1 SV=3 - [UBA1_HUMAN]	19.9827	4.06	1	3	3	6	3.68719e+08	1058	117.774	5.75732
P31943	Heterogeneous nuclear ribonucleoprotein H OS=Homo sapiens GN=HNRNPH1 PE=1 SV=4 - [HNRH1_HUMAN]	19.8856	8.91	3	3	3	7	2.10145e+08	449	49.1984	6.30322
P04264	Keratin, type II cytoskeletal 1 OS=Homo sapiens GN=KRT1 PE=1 SV=6 - [K2C1_HUMAN]	19.8158	16.77	5	5	8	8	6.3441e+08	644	65.999	8.11865
P06733	Alpha-enolase OS=Homo sapiens GN=ENO1 PE=1 SV=2 - [ENOA_HUMAN]	18.9006	4.15	3	1	1	5	1290286401	434	47.1393	7.38623
Q14152	Eukaryotic translation initiation factor 3 subunit A OS=Homo sapiens GN=EIF3A PE=1 SV=1 - [EIF3A_HUMAN]	18.8751	4.2	1	4	4	6	3.82022e+08	1382	166.468	6.78564
P05787	Keratin, type II cytoskeletal 8 OS=Homo sapiens GN=KRT8 PE=1 SV=7 - [K2C8_HUMAN]	18.7651	9.11	4	3	4	6	7.8445e+08	483	53.6711	5.59229
P35908	Keratin, type II cytoskeletal 2 epidermal OS=Homo sapiens GN=KRT2 PE=1 SV=2 - [K22E_HUMAN]	18.0325	12.36	9	4	6	7	4.19349e+08	639	65.3932	8.00146
P60842	Eukaryotic initiation factor 4A-I OS=Homo sapiens GN=EIF4A1 PE=1 SV=1 - [IF4A1_HUMAN]	17.2502	7.14	2	2	2	7	1.27352e+09	406	46.1246	5.47803
Q96PK6	RNA-binding protein 14 OS=Homo sapiens GN=RBM14 PE=1 SV=2 - [RBM14_HUMAN]	16.3436	8.97	1	5	5	5	230817782	669	69.4489	9.67139
P54652	Heat shock-related 70 kDa protein 2 OS=Homo sapiens GN=HSPA2 PE=1 SV=1 - [HSP72_HUMAN]	16.0639	3.91	3	1	2	5	1353637822	639	69.9779	5.74463
Q15149	Plectin OS=Homo sapiens GN=PLEC PE=1 SV=3 - [PLEC_HUMAN]	15.3387	1.64	1	5	6	6	1.43113e+08	4684	531.466	5.96045
P07900	Heat shock protein HSP 90-alpha OS=Homo sapiens GN=HSP90AA1 PE=1 SV=5 - [HS90A_HUMAN]	15.2226	4.1	2	2	3	5	5.54149e+08	732	84.6067	5.021
P08238	Heat shock protein HSP 90-beta OS=Homo sapiens GN=HSP90AB1 PE=1 SV=4 - [HS90B_HUMAN]	15.1459	3.87	1	2	3	5	5.79874e+08	724	83.2121	5.03369
P14618	Pyruvate kinase PKM OS=Homo sapiens GN=PKM PE=1 SV=4 - [KPYM_HUMAN]	14.2103	10.36	1	5	5	5	3.96593e+08	531	57.9	7.84033
P50991	T-complex protein 1 subunit delta OS=Homo sapiens GN=CCT4 PE=1 SV=4 - [TCPD_HUMAN]	14.0463	2.97	1	1	1	4	804302622	539	57.8878	7.82568
Q12931	Heat shock protein 75 kDa, mitochondrial OS=Homo sapiens GN=TRAP1 PE=1 SV=3 - [TRAP1_HUMAN]	13.5861	3.84	1	1	2	4	935640636	704	80.0597	8.20654
Q9BSJ8	Extended synaptotagmin-1 OS=Homo sapiens GN=ESYT1 PE=1 SV=1 - [ESYT1_HUMAN]	13.311	2.63	1	2	2	4	9.07737e+07	1104	122.78	5.8335
Q14974	Importin subunit beta-1 OS=Homo sapiens GN=KPNB1 PE=1 SV=2 - [IMB1_HUMAN]	13.1187	3.88	1	2	2	5	3.42819e+08	876	97.108	4.77979
P08670	Vimentin OS=Homo sapiens GN=VIM PE=1 SV=4 - [VIME_HUMAN]	13.0822	6.01	1	2	2	4	421141879	466	53.6191	5.12256
Q99623	Prohibitin-2 OS=Homo sapiens GN=PHB2 PE=1 SV=2 - [PHB2_HUMAN]	13.0602	14.72	1	3	3	4	2.50245e+08	299	33.2759	9.83252
P06576	ATP synthase subunit beta, mitochondrial OS=Homo sapiens GN=ATP5B PE=1 SV=3 - [ATPB_HUMAN]	13.021	5.29	1	2	2	4	1.57794e+08	529	56.5246	5.40186
P26639	Threonine--tRNA ligase, cytoplasmic OS=Homo sapiens GN=TARS PE=1 SV=3 - [SYTC_HUMAN]	12.5232	6.64	1	4	4	4	1.2941e+08	723	83.3819	6.66846
P62241	40S ribosomal protein S8 OS=Homo sapiens GN=RPS8 PE=1 SV=2 - [RS8_HUMAN]	12.2673	20.67	1	3	3	4	2.69505e+08	208	24.1902	10.3159
P26599	Polypyrimidine tract-binding protein 1 OS=Homo sapiens GN=PTBP1 PE=1 SV=1 - [PTBP1_HUMAN]	12.171	4.33	1	1	1	3	232858441	531	57.1856	9.17334
P21333	Filamin-A OS=Homo sapiens GN=FLNA PE=1 SV=4 - [FLNA_HUMAN]	11.5054	1.81	1	4	4	4	1.85305e+08	2647	280.564	6.06201
P62917	60S ribosomal protein L8 OS=Homo sapiens GN=RPL8 PE=1 SV=2 - [RL8_HUMAN]	11.4486	4.28	1	1	1	4	1.86419e+09	257	28.0073	11.0337
P00338	L-lactate dehydrogenase A chain OS=Homo sapiens GN=LDHA PE=1 SV=2 - [LDHA_HUMAN]	11.3276	3.61	4	1	1	4	1664292356	332	36.6654	8.26514
P18124	60S ribosomal protein L7 OS=Homo sapiens GN=RPL7 PE=1 SV=1 - [RL7_HUMAN]	10.6119	4.44	1	1	1	4	4.57476e+09	248	29.2072	10.6528
P12814	Alpha-actinin-1 OS=Homo sapiens GN=ACTN1 PE=1 SV=2 - [ACTN1_HUMAN]	10.2351	2.69	2	2	2	3	4.1046e+08	892	102.993	5.41455
P62701	40S ribosomal protein S4, X isoform OS=Homo sapiens GN=RPS4X PE=1 SV=2 - [RS4X_HUMAN]	10.0624	3.8	1	1	1	4	3.78787e+08	263	29.5791	10.1548
P35527	Keratin, type I cytoskeletal 9 OS=Homo sapiens GN=KRT9 PE=1 SV=3 - [K1C9_HUMAN]	9.98108	6.9	1	3	3	3	1.15912e+08	623	62.0268	5.23682
P53396	ATP-citrate synthase OS=Homo sapiens GN=ACLY PE=1 SV=3 - [ACLY_HUMAN]	9.94019	2.18	1	2	2	3	1.90752e+08	1101	120.762	7.32764
P50914	60S ribosomal protein L14 OS=Homo sapiens GN=RPL14 PE=1 SV=4 - [RL14_HUMAN]	9.27643	5.12	1	1	1	4	1192352181	215	23.417	10.9312
P04406	Glyceraldehyde-3-phosphate dehydrogenase OS=Homo sapiens GN=GAPDH PE=1 SV=3 - [G3P_HUMAN]	9.19209	4.18	1	1	1	3	1241390446	335	36.0304	8.45557
P08865	40S ribosomal protein SA OS=Homo sapiens GN=RPSA PE=1 SV=4 - [RSSA_HUMAN]	8.83262	10.85	1	2	2	2	2.54012e+08	295	32.8334	4.86865
P61978	Heterogeneous nuclear ribonucleoprotein K OS=Homo sapiens GN=HNRNPK PE=1 SV=1 - [HNRPK_HUMAN]	8.81707	6.05	1	2	2	3	9.9715e+07	463	50.9444	5.5415
Q15365	Poly(rC)-binding protein 1 OS=Homo sapiens GN=PCBP1 PE=1 SV=2 - [PCBP1_HUMAN]	8.6985	3.09	3	1	1	3	8.17583e+08	356	37.4739	7.09326
P23396	40S ribosomal protein S3 OS=Homo sapiens GN=RPS3 PE=1 SV=2 - [RS3_HUMAN]	8.68591	5.76	1	2	2	3	3.21156e+08	243	26.6714	9.65674
P32119	Peroxiredoxin-2 OS=Homo sapiens GN=PRDX2 PE=1 SV=5 - [PRDX2_HUMAN]	8.289	5.56	2	1	1	3	1.52108e+09	198	21.8782	5.97314
Q07020	60S ribosomal protein L18 OS=Homo sapiens GN=RPL18 PE=1 SV=2 - [RL18_HUMAN]	8.14328	5.32	1	1	1	3	2.97523e+08	188	21.6211	11.7222
P61247	40S ribosomal protein S3a OS=Homo sapiens GN=RPS3A PE=1 SV=2 - [RS3A_HUMAN]	7.94117	6.44	1	1	1	2	427224632	264	29.9257	9.72998
Q14315	Filamin-C OS=Homo sapiens GN=FLNC PE=1 SV=3 - [FLNC_HUMAN]	7.72078	0.73	1	1	1	2	5.3369e+07	2725	290.841	5.97314
Q00839	Heterogeneous nuclear ribonucleoprotein U OS=Homo sapiens GN=HNRNPU PE=1 SV=6 - [HNRPU_HUMAN]	7.66546	1.82	1	1	1	2	230630953	825	90.528	5.99854
P31040	Succinate dehydrogenase [ubiquinone] flavoprotein subunit, mitochondrial OS=Homo sapiens GN=SDHA PE=1 SV=2 - [SDHA_HUMAN]	7.60578	2.11	1	1	1	2	3.43472e+08	664	72.6453	7.38623
Q14204	Cytoplasmic dynein 1 heavy chain 1 OS=Homo sapiens GN=DYNC1H1 PE=1 SV=5 - [DYHC1_HUMAN]	7.4076	0.62	1	3	3	3	6.95932e+07	4646	532.072	6.40479
Q01082	Spectrin beta chain, non-erythrocytic 1 OS=Homo sapiens GN=SPTBN1 PE=1 SV=2 - [SPTB2_HUMAN]	6.98534	1.23	1	3	3	3	1.47123e+08	2364	274.439	5.56689
P26641	Elongation factor 1-gamma OS=Homo sapiens GN=EEF1G PE=1 SV=3 - [EF1G_HUMAN]	6.96147	3.43	1	1	1	3	612034428	437	50.0871	6.66846
P17987	T-complex protein 1 subunit alpha OS=Homo sapiens GN=TCP1 PE=1 SV=1 - [TCPA_HUMAN]	6.92122	4.5	1	2	2	2	219210441	556	60.3056	6.11279
P33993	DNA replication licensing factor MCM7 OS=Homo sapiens GN=MCM7 PE=1 SV=4 - [MCM7_HUMAN]	6.71568	4.87	1	2	2	2	8.41893e+07	719	81.2566	6.45557
Q9NVI7	ATPase family AAA domain-containing protein 3A OS=Homo sapiens GN=ATAD3A PE=1 SV=2 - [ATD3A_HUMAN]	6.68983	4.73	2	2	2	2	7.72224e+07	634	71.3247	8.98291
Q14247	Src substrate cortactin OS=Homo sapiens GN=CTTN PE=1 SV=2 - [SRC8_HUMAN]	6.57574	2.18	1	1	1	2	358852426	550	61.5485	5.40186
Q96FW1	Ubiquitin thioesterase OTUB1 OS=Homo sapiens GN=OTUB1 PE=1 SV=2 - [OTUB1_HUMAN]	6.55615	8.86	1	2	2	2	1.33881e+08	271	31.2644	4.94482
P56192	Methionine--tRNA ligase, cytoplasmic OS=Homo sapiens GN=MARS PE=1 SV=2 - [SYMC_HUMAN]	6.47967	3.11	1	2	2	2	153672236	900	101.052	6.16357
P30153	Serine/threonine-protein phosphatase 2A 65 kDa regulatory subunit A alpha isoform OS=Homo sapiens GN=PPP2R1A PE=1 SV=4 - [2AAA_HUMAN]	6.40824	2.89	2	1	1	2	85469047	589	65.2669	5.10986
Q02543	60S ribosomal protein L18a OS=Homo sapiens GN=RPL18A PE=1 SV=2 - [RL18A_HUMAN]	6.27496	7.39	1	1	1	2	662169600	176	20.7489	10.7114
P27708	CAD protein OS=Homo sapiens GN=CAD PE=1 SV=3 - [PYR1_HUMAN]	6.12161	1.62	1	3	3	3	1.00413e+08	2225	242.829	6.45557
Q92499	ATP-dependent RNA helicase DDX1 OS=Homo sapiens GN=DDX1 PE=1 SV=2 - [DDX1_HUMAN]	6.02644	1.49	1	1	1	2	211302838	740	82.3798	7.2251
O95373	Importin-7 OS=Homo sapiens GN=IPO7 PE=1 SV=1 - [IPO7_HUMAN]	5.84152	1.45	1	1	1	2	2.92988e+07	1038	119.44	4.81787
P34932	Heat shock 70 kDa protein 4 OS=Homo sapiens GN=HSPA4 PE=1 SV=4 - [HSP74_HUMAN]	5.83978	3.45	1	2	2	2	4.64289e+07	840	94.2712	5.18604
Q99829	Copine-1 OS=Homo sapiens GN=CPNE1 PE=1 SV=1 - [CPNE1_HUMAN]	5.8354	6.7	1	2	2	2	6.00902e+07	537	59.0215	5.8335
Q08211	ATP-dependent RNA helicase A OS=Homo sapiens GN=DHX9 PE=1 SV=4 - [DHX9_HUMAN]	5.8274	3.15	1	3	3	3	1.14586e+08	1270	140.869	6.84424
P26373	60S ribosomal protein L13 OS=Homo sapiens GN=RPL13 PE=1 SV=4 - [RL13_HUMAN]	5.74938	12.8	1	2	2	2	2.43745e+08	211	24.2465	11.6489
O60716	Catenin delta-1 OS=Homo sapiens GN=CTNND1 PE=1 SV=1 - [CTND1_HUMAN]	5.74019	2.38	1	2	2	2	6.2382e+07	968	108.103	6.22705
Q92945	Far upstream element-binding protein 2 OS=Homo sapiens GN=KHSRP PE=1 SV=4 - [FUBP2_HUMAN]	5.70288	1.41	1	1	1	2	348452799	711	73.07	7.29834
P13489	Ribonuclease inhibitor OS=Homo sapiens GN=RNH1 PE=1 SV=2 - [RINI_HUMAN]	5.61961	4.56	1	2	2	2	5.10173e+07	461	49.9411	4.81787
P23246	Splicing factor, proline- and glutamine-rich OS=Homo sapiens GN=SFPQ PE=1 SV=2 - [SFPQ_HUMAN]	5.56103	3.25	2	2	2	2	3.69958e+08	707	76.1016	9.43701
O00148	ATP-dependent RNA helicase DDX39A OS=Homo sapiens GN=DDX39A PE=1 SV=2 - [DX39A_HUMAN]	5.4753	2.34	2	1	1	2	4.60984e+08	427	49.098	5.68115
P83731	60S ribosomal protein L24 OS=Homo sapiens GN=RPL24 PE=1 SV=1 - [RL24_HUMAN]	5.36413	5.73	1	1	1	2	4.40688e+08	157	17.7679	11.2534
P62269	40S ribosomal protein S18 OS=Homo sapiens GN=RPS18 PE=1 SV=3 - [RS18_HUMAN]	5.34576	13.16	1	2	2	2	1.05855e+08	152	17.7079	10.9897
P25205	DNA replication licensing factor MCM3 OS=Homo sapiens GN=MCM3 PE=1 SV=3 - [MCM3_HUMAN]	5.21517	2.85	1	2	2	2	8.64139e+07	808	90.924	5.77002
P17844	Probable ATP-dependent RNA helicase DDX5 OS=Homo sapiens GN=DDX5 PE=1 SV=1 - [DDX5_HUMAN]	5.16581	3.91	2	2	2	2	2.15733e+08	614	69.1047	8.92432
P04844	Dolichyl-diphosphooligosaccharide--protein glycosyltransferase subunit 2 OS=Homo sapiens GN=RPN2 PE=1 SV=3 - [RPN2_HUMAN]	5.09741	3.33	1	2	2	2	7.99185e+07	631	69.241	5.69385
P78527	DNA-dependent protein kinase catalytic subunit OS=Homo sapiens GN=PRKDC PE=1 SV=3 - [PRKDC_HUMAN]	5.07807	0.44	1	2	2	2	85037067	4128	468.788	7.12256
P50995	Annexin A11 OS=Homo sapiens GN=ANXA11 PE=1 SV=1 - [ANX11_HUMAN]	4.81034	4.36	1	2	2	2	3.84297e+07	505	54.3551	7.6499
P27635	60S ribosomal protein L10 OS=Homo sapiens GN=RPL10 PE=1 SV=4 - [RL10_HUMAN]	4.72947	8.88	2	2	2	3	7.0058e+07	214	24.5879	10.0815
Q96I24	Far upstream element-binding protein 3 OS=Homo sapiens GN=FUBP3 PE=1 SV=2 - [FUBP3_HUMAN]	4.6915	3.32	2	2	2	2	1.05483e+08	572	61.6022	8.38232
P47897	Glutamine--tRNA ligase OS=Homo sapiens GN=QARS PE=1 SV=1 - [SYQ_HUMAN]	4.6073	2.45	1	2	2	2	102156306	775	87.7429	7.15186
P00403	Cytochrome c oxidase subunit 2 OS=Homo sapiens GN=MT-CO2 PE=1 SV=1 - [COX2_HUMAN]	4.58441	4.41	1	1	1	2	3.74781e+08	227	25.5482	4.81787
P46777	60S ribosomal protein L5 OS=Homo sapiens GN=RPL5 PE=1 SV=3 - [RL5_HUMAN]	4.52431	3.37	1	1	1	2	349735824	297	34.3407	9.71533
Q02978	Mitochondrial 2-oxoglutarate/malate carrier protein OS=Homo sapiens GN=SLC25A11 PE=1 SV=3 - [M2OM_HUMAN]	4.40385	6.05	1	2	2	2	7.1911e+07	314	34.0399	9.90576
O95433	Activator of 90 kDa heat shock protein ATPase homolog 1 OS=Homo sapiens GN=AHSA1 PE=1 SV=1 - [AHSA1_HUMAN]	4.31915	6.51	1	1	1	1	9.85205e+07	338	38.2503	5.52881
P63244	Receptor of activated protein C kinase 1 OS=Homo sapiens GN=RACK1 PE=1 SV=3 - [RACK1_HUMAN]	4.22377	5.99	1	2	2	2	731061876	317	35.0546	7.69385
Q02790	Peptidyl-prolyl cis-trans isomerase FKBP4 OS=Homo sapiens GN=FKBP4 PE=1 SV=3 - [FKBP4_HUMAN]	4.17051	3.27	1	1	1	1	133767861	459	51.7721	5.42725
Q7Z6Z7	E3 ubiquitin-protein ligase HUWE1 OS=Homo sapiens GN=HUWE1 PE=1 SV=3 - [HUWE1_HUMAN]	4.16069	0.5	1	1	1	1	2.24105e+07	4374	481.589	5.22412
P22102	Trifunctional purine biosynthetic protein adenosine-3 OS=Homo sapiens GN=GART PE=1 SV=1 - [PUR2_HUMAN]	4.14917	1.98	1	2	2	3	2.00382e+08	1010	107.699	6.69775
P48643	T-complex protein 1 subunit epsilon OS=Homo sapiens GN=CCT5 PE=1 SV=1 - [TCPE_HUMAN]	4.13413	3.14	1	1	1	1	55051875	541	59.6328	5.65576
P11940	Polyadenylate-binding protein 1 OS=Homo sapiens GN=PABPC1 PE=1 SV=2 - [PABP1_HUMAN]	4.08429	2.67	2	1	1	1	145336391	636	70.6259	9.49561
P02768	Serum albumin OS=Homo sapiens GN=ALB PE=1 SV=2 - [ALBU_HUMAN]	4.00429	3.61	1	2	2	2	1.88638e+08	609	69.3215	6.27783
O43175	D-3-phosphoglycerate dehydrogenase OS=Homo sapiens GN=PHGDH PE=1 SV=4 - [SERA_HUMAN]	3.89696	4.32	1	2	2	2	1.33998e+08	533	56.6144	6.7124
Q9Y371	Endophilin-B1 OS=Homo sapiens GN=SH3GLB1 PE=1 SV=1 - [SHLB1_HUMAN]	3.85935	4.11	1	1	1	1	2.31616e+07	365	40.7708	6.03662
P57737	Coronin-7 OS=Homo sapiens GN=CORO7 PE=1 SV=2 - [CORO7_HUMAN]	3.85828	1.95	1	1	1	1	2.62333e+07	925	100.542	5.79541
O00303	Eukaryotic translation initiation factor 3 subunit F OS=Homo sapiens GN=EIF3F PE=1 SV=1 - [EIF3F_HUMAN]	3.81813	4.76	1	1	1	1	6.04717e+07	357	37.5402	5.45264
Q86UK7	E3 ubiquitin-protein ligase ZNF598 OS=Homo sapiens GN=ZNF598 PE=1 SV=1 - [ZN598_HUMAN]	3.7791	1.44	1	1	1	1	64924722	904	98.5752	8.39697
P54727	UV excision repair protein RAD23 homolog B OS=Homo sapiens GN=RAD23B PE=1 SV=1 - [RD23B_HUMAN]	3.72112	4.65	1	1	1	1	38037262	409	43.1446	4.84326
P78371	T-complex protein 1 subunit beta OS=Homo sapiens GN=CCT2 PE=1 SV=4 - [TCPB_HUMAN]	3.66494	2.8	1	1	1	1	7.12008e+07	535	57.4521	6.45557
P62333	26S proteasome regulatory subunit 10B OS=Homo sapiens GN=PSMC6 PE=1 SV=1 - [PRS10_HUMAN]	3.60083	3.86	1	1	1	1	2.96321e+07	389	44.1451	7.48877
Q14694	Ubiquitin carboxyl-terminal hydrolase 10 OS=Homo sapiens GN=USP10 PE=1 SV=2 - [UBP10_HUMAN]	3.52363	1.5	1	1	1	1	72998913	798	87.0798	5.31299
P57088	Transmembrane protein 33 OS=Homo sapiens GN=TMEM33 PE=1 SV=2 - [TMM33_HUMAN]	3.47911	4.86	1	1	1	1	149911784	247	27.9598	9.70068
Q15120	[Pyruvate dehydrogenase (acetyl-transferring)] kinase isozyme 3, mitochondrial OS=Homo sapiens GN=PDK3 PE=1 SV=1 - [PDK3_HUMAN]	3.47137	3.69	1	1	1	1	6.36597e+07	406	46.9091	8.36768
P52292	Importin subunit alpha-1 OS=Homo sapiens GN=KPNA2 PE=1 SV=1 - [IMA1_HUMAN]	3.42851	1.7	1	1	1	1	81533963	529	57.8259	5.40186
Q96RF0	Sorting nexin-18 OS=Homo sapiens GN=SNX18 PE=1 SV=2 - [SNX18_HUMAN]	3.41276	2.71	1	1	1	1	143153982	628	68.8512	5.68115
Q9Y265	RuvB-like 1 OS=Homo sapiens GN=RUVBL1 PE=1 SV=1 - [RUVB1_HUMAN]	3.40394	3.51	1	1	1	1	73596815	456	50.1963	6.41748
Q92900	Regulator of nonsense transcripts 1 OS=Homo sapiens GN=UPF1 PE=1 SV=2 - [RENT1_HUMAN]	3.33474	1.51	1	1	1	1	1.63464e+08	1129	124.267	6.60986
Q13200	26S proteasome non-ATPase regulatory subunit 2 OS=Homo sapiens GN=PSMD2 PE=1 SV=3 - [PSMD2_HUMAN]	3.31068	1.65	1	1	1	1	81658519	908	100.136	5.19873
P12277	Creatine kinase B-type OS=Homo sapiens GN=CKB PE=1 SV=1 - [KCRB_HUMAN]	3.30792	5.51	1	1	1	1		381	42.6173	5.59229
P39656	Dolichyl-diphosphooligosaccharide--protein glycosyltransferase 48 kDa subunit OS=Homo sapiens GN=DDOST PE=1 SV=4 - [OST48_HUMAN]	3.29931	2.41	1	1	1	1	2.68982e+08	456	50.769	6.55127
A5YKK6	CCR4-NOT transcription complex subunit 1 OS=Homo sapiens GN=CNOT1 PE=1 SV=2 - [CNOT1_HUMAN]	3.29793	0.51	1	1	1	1	4.88649e+07	2376	266.768	7.10791
P11021	78 kDa glucose-regulated protein OS=Homo sapiens GN=HSPA5 PE=1 SV=2 - [GRP78_HUMAN]	3.29538	2.14	1	1	1	1	93935730	654	72.2884	5.16064
P57678	Gem-associated protein 4 OS=Homo sapiens GN=GEMIN4 PE=1 SV=2 - [GEMI4_HUMAN]	3.27338	1.23	1	1	1	1	8.12232e+07	1058	119.96	6.03662
Q14160	Protein scribble homolog OS=Homo sapiens GN=SCRIB PE=1 SV=4 - [SCRIB_HUMAN]	3.26708	1.35	1	1	1	1	60447909	1630	174.778	5.07178
P62263	40S ribosomal protein S14 OS=Homo sapiens GN=RPS14 PE=1 SV=3 - [RS14_HUMAN]	3.23886	8.61	1	1	1	1	542629756	151	16.2625	10.0522
P13861	cAMP-dependent protein kinase type II-alpha regulatory subunit OS=Homo sapiens GN=PRKAR2A PE=1 SV=2 - [KAP2_HUMAN]	3.22442	2.97	1	1	1	1	9.62e+07	404	45.49	5.07178
Q04637	Eukaryotic translation initiation factor 4 gamma 1 OS=Homo sapiens GN=EIF4G1 PE=1 SV=4 - [IF4G1_HUMAN]	3.21926	1.19	1	1	1	1	8.69534e+07	1599	175.382	5.32568
P04843	Dolichyl-diphosphooligosaccharide--protein glycosyltransferase subunit 1 OS=Homo sapiens GN=RPN1 PE=1 SV=1 - [RPN1_HUMAN]	3.20954	2.47	1	1	1	1	194768992	607	68.5268	6.37939
P62805	Histone H4 OS=Homo sapiens GN=HIST1H4A PE=1 SV=2 - [H4_HUMAN]	3.20064	9.71	1	1	1	1	297978634	103	11.3604	11.356
P62888	60S ribosomal protein L30 OS=Homo sapiens GN=RPL30 PE=1 SV=2 - [RL30_HUMAN]	3.14085	13.91	1	1	1	1	68796116	115	12.7757	9.62744
P38919	Eukaryotic initiation factor 4A-III OS=Homo sapiens GN=EIF4A3 PE=1 SV=4 - [IF4A3_HUMAN]	3.13207	2.68	1	1	1	1	1.10009e+08	411	46.8412	6.72705
P40227	T-complex protein 1 subunit zeta OS=Homo sapiens GN=CCT6A PE=1 SV=3 - [TCPZ_HUMAN]	3.1074	2.45	1	1	1	1	98966036	531	57.9876	6.68311
Q16658	Fascin OS=Homo sapiens GN=FSCN1 PE=1 SV=3 - [FSCN1_HUMAN]	3.09683	3.25	1	1	1	1	2.85631e+08	493	54.4961	7.23975
P46063	ATP-dependent DNA helicase Q1 OS=Homo sapiens GN=RECQL PE=1 SV=3 - [RECQ1_HUMAN]	3.06147	1.69	1	1	1	1	9.90462e+07	649	73.41	7.88428
O14737	Programmed cell death protein 5 OS=Homo sapiens GN=PDCD5 PE=1 SV=3 - [PDCD5_HUMAN]	3.04468	10.4	1	1	1	1	3.67646e+07	125	14.2763	6.03662
P35579	Myosin-9 OS=Homo sapiens GN=MYH9 PE=1 SV=4 - [MYH9_HUMAN]	3.04112	0.82	1	1	1	1	168650602	1960	226.392	5.60498
P49411	Elongation factor Tu, mitochondrial OS=Homo sapiens GN=TUFM PE=1 SV=2 - [EFTU_HUMAN]	3.03598	2.65	1	1	1	1	230113272	452	49.5102	7.60596
P33176	Kinesin-1 heavy chain OS=Homo sapiens GN=KIF5B PE=1 SV=1 - [KINH_HUMAN]	3.02163	1.56	1	1	1	1	152884630	963	109.617	6.50732
Q14566	DNA replication licensing factor MCM6 OS=Homo sapiens GN=MCM6 PE=1 SV=1 - [MCM6_HUMAN]	3.01846	1.22	1	1	1	1	106303269	821	92.8312	5.41455
O43592	Exportin-T OS=Homo sapiens GN=XPOT PE=1 SV=2 - [XPOT_HUMAN]	3.01011	1.46	1	1	1	1	6.0012e+07	962	109.893	5.38916
Q15738	Sterol-4-alpha-carboxylate 3-dehydrogenase, decarboxylating OS=Homo sapiens GN=NSDHL PE=1 SV=2 - [NSDHL_HUMAN]	2.98049	3.49	1	1	1	1	3.85355e+07	373	41.8736	8.06006
Q9H9A6	Leucine-rich repeat-containing protein 40 OS=Homo sapiens GN=LRRC40 PE=1 SV=1 - [LRC40_HUMAN]	2.96791	3.82	1	1	1	1	27159974	602	68.2071	6.43018
P43246	DNA mismatch repair protein Msh2 OS=Homo sapiens GN=MSH2 PE=1 SV=1 - [MSH2_HUMAN]	2.96299	1.5	1	1	1	2	4.05254e+07	934	104.677	5.77002
Q5VYK3	Proteasome-associated protein ECM29 homolog OS=Homo sapiens GN=ECM29 PE=1 SV=2 - [ECM29_HUMAN]	2.96188	0.81	1	1	1	1	1.13716e+07	1845	204.16	7.12256
Q8WUK0	Phosphatidylglycerophosphatase and protein-tyrosine phosphatase 1 OS=Homo sapiens GN=PTPMT1 PE=1 SV=1 - [PTPM1_HUMAN]	2.9565	6.47	1	1	1	1	1.29871e+07	201	22.8291	9.77393
P50454	Serpin H1 OS=Homo sapiens GN=SERPINH1 PE=1 SV=2 - [SERPH_HUMAN]	2.95623	3.59	1	1	1	1	84662103	418	46.4112	8.68994
Q93008	Probable ubiquitin carboxyl-terminal hydrolase FAF-X OS=Homo sapiens GN=USP9X PE=1 SV=3 - [USP9X_HUMAN]	2.94673	0.43	1	1	1	1	55965804	2570	292.094	5.79541
P51148	Ras-related protein Rab-5C OS=Homo sapiens GN=RAB5C PE=1 SV=2 - [RAB5C_HUMAN]	2.93637	5.56	1	1	1	1	239834760	216	23.4678	8.41162
P53621	Coatomer subunit alpha OS=Homo sapiens GN=COPA PE=1 SV=2 - [COPA_HUMAN]	2.91079	0.82	1	1	1	1	1.02309e+08	1224	138.258	7.66455
Q13162	Peroxiredoxin-4 OS=Homo sapiens GN=PRDX4 PE=1 SV=1 - [PRDX4_HUMAN]	2.90315	4.06	1	1	1	1	1.21084e+08	271	30.5208	6.29053
P19367	Hexokinase-1 OS=Homo sapiens GN=HK1 PE=1 SV=3 - [HXK1_HUMAN]	2.8878	1.64	1	1	1	1	4.55356e+07	917	102.42	6.80029
O15260	Surfeit locus protein 4 OS=Homo sapiens GN=SURF4 PE=1 SV=3 - [SURF4_HUMAN]	2.88585	5.95	1	1	1	1	1.77903e+07	269	30.3738	7.78174
P14868	Aspartate--tRNA ligase, cytoplasmic OS=Homo sapiens GN=DARS PE=1 SV=2 - [SYDC_HUMAN]	2.88361	2	1	1	1	1	95717835	501	57.1	6.55127
Q9P035	Very-long-chain (3R)-3-hydroxyacyl-CoA dehydratase 3 OS=Homo sapiens GN=HACD3 PE=1 SV=2 - [HACD3_HUMAN]	2.8748	3.87	1	1	1	1	110297464	362	43.1316	8.93896
O15371	Eukaryotic translation initiation factor 3 subunit D OS=Homo sapiens GN=EIF3D PE=1 SV=1 - [EIF3D_HUMAN]	2.86692	2.55	1	1	1	1	1.5104e+08	548	63.9324	6.04932
Q13813	Spectrin alpha chain, non-erythrocytic 1 OS=Homo sapiens GN=SPTAN1 PE=1 SV=3 - [SPTN1_HUMAN]	2.85588	0.4	1	1	1	1	8.00944e+07	2472	284.364	5.35107
P46060	Ran GTPase-activating protein 1 OS=Homo sapiens GN=RANGAP1 PE=1 SV=1 - [RAGP1_HUMAN]	2.84715	2.04	1	1	1	1	7.32048e+07	587	63.5023	4.67822
Q04721	Neurogenic locus notch homolog protein 2 OS=Homo sapiens GN=NOTCH2 PE=1 SV=3 - [NOTC2_HUMAN]	2.84334	0.73	1	1	1	2	8940367624	2471	265.226	5.13525
P49368	T-complex protein 1 subunit gamma OS=Homo sapiens GN=CCT3 PE=1 SV=4 - [TCPG_HUMAN]	2.82919	2.02	1	1	1	1	599326894	545	60.4953	6.49365
Q14697	Neutral alpha-glucosidase AB OS=Homo sapiens GN=GANAB PE=1 SV=3 - [GANAB_HUMAN]	2.81955	1.59	1	1	1	1	5.3119e+07	944	106.807	6.13818
P61026	Ras-related protein Rab-10 OS=Homo sapiens GN=RAB10 PE=1 SV=1 - [RAB10_HUMAN]	2.797	5.5	24	1	1	1	185916968	200	22.5266	8.38232
Q9UJS0	Calcium-binding mitochondrial carrier protein Aralar2 OS=Homo sapiens GN=SLC25A13 PE=1 SV=2 - [CMC2_HUMAN]	2.78618	1.78	2	1	1	1	52201286	675	74.1286	8.6167
Q9UJZ1	Stomatin-like protein 2, mitochondrial OS=Homo sapiens GN=STOML2 PE=1 SV=1 - [STML2_HUMAN]	2.77841	4.21	1	1	1	1	88026742	356	38.5102	7.38623
P61313	60S ribosomal protein L15 OS=Homo sapiens GN=RPL15 PE=1 SV=2 - [RL15_HUMAN]	2.77267	4.41	1	1	1	1	1.32232e+08	204	24.1311	11.6196
Q99873	Protein arginine N-methyltransferase 1 OS=Homo sapiens GN=PRMT1 PE=1 SV=2 - [ANM1_HUMAN]	2.76781	3.05	1	1	1	1	211457255	361	41.4885	5.42725
Q9BQ67	Glutamate-rich WD repeat-containing protein 1 OS=Homo sapiens GN=GRWD1 PE=1 SV=1 - [GRWD1_HUMAN]	2.75687	3.59	1	1	1	1	54630515	446	49.3882	4.91943
P50990	T-complex protein 1 subunit theta OS=Homo sapiens GN=CCT8 PE=1 SV=4 - [TCPQ_HUMAN]	2.73247	1.82	1	1	1	1	8.33871e+07	548	59.5825	5.60498
O15083	ERC protein 2 OS=Homo sapiens GN=ERC2 PE=1 SV=3 - [ERC2_HUMAN]	2.72628	1.25	2	1	1	1	61488901	957	110.49	6.99072
Q7L576	Cytoplasmic FMR1-interacting protein 1 OS=Homo sapiens GN=CYFIP1 PE=1 SV=1 - [CYFP1_HUMAN]	2.66113	0.88	1	1	1	1	53579043	1253	145.089	6.90283
P31930	Cytochrome b-c1 complex subunit 1, mitochondrial OS=Homo sapiens GN=UQCRC1 PE=1 SV=3 - [QCR1_HUMAN]	2.66009	2.08	1	1	1	1	7.29197e+07	480	52.6124	6.3667
Q7KZF4	Staphylococcal nuclease domain-containing protein 1 OS=Homo sapiens GN=SND1 PE=1 SV=1 - [SND1_HUMAN]	2.65533	1.21	1	1	1	1	202365430	910	101.934	7.1665
Q9Y305	Acyl-coenzyme A thioesterase 9, mitochondrial OS=Homo sapiens GN=ACOT9 PE=1 SV=2 - [ACOT9_HUMAN]	2.63239	2.28	1	1	1	1	105606288	439	49.8695	8.60205
P34897	Serine hydroxymethyltransferase, mitochondrial OS=Homo sapiens GN=SHMT2 PE=1 SV=3 - [GLYM_HUMAN]	2.63178	2.18	1	1	1	1	53262218	504	55.9577	8.52881
Q9BWH6	RNA polymerase II-associated protein 1 OS=Homo sapiens GN=RPAP1 PE=1 SV=3 - [RPAP1_HUMAN]	2.60126	1.01	1	1	1	1	1.13249e+07	1393	152.659	6.37939
O60749	Sorting nexin-2 OS=Homo sapiens GN=SNX2 PE=1 SV=2 - [SNX2_HUMAN]	2.57555	2.7	1	1	1	1	127278693	519	58.4347	5.12256
Q9HCE1	Putative helicase MOV-10 OS=Homo sapiens GN=MOV10 PE=1 SV=2 - [MOV10_HUMAN]	2.54262	1.1	1	1	1	1	3.73416e+07	1003	113.599	8.82178
O75131	Copine-3 OS=Homo sapiens GN=CPNE3 PE=1 SV=1 - [CPNE3_HUMAN]	2.53887	1.68	8	1	1	1	109321804	537	60.0921	5.84619
P51617	Interleukin-1 receptor-associated kinase 1 OS=Homo sapiens GN=IRAK1 PE=1 SV=2 - [IRAK1_HUMAN]	2.51462	2.11	1	1	1	1	41451043	712	76.4886	6.62451
Q96JG8	Melanoma-associated antigen D4 OS=Homo sapiens GN=MAGED4 PE=1 SV=3 - [MAGD4_HUMAN]	2.51294	1.48	2	1	1	1	2.96753e+07	741	81.327	6.78564
P26640	Valine--tRNA ligase OS=Homo sapiens GN=VARS PE=1 SV=4 - [SYVC_HUMAN]	2.4926	0.79	1	1	1	1	35162014	1264	140.387	7.59131
P51149	Ras-related protein Rab-7a OS=Homo sapiens GN=RAB7A PE=1 SV=1 - [RAB7A_HUMAN]	2.49016	4.83	1	1	1	1	6.59155e+07	207	23.4748	6.69775
Q06203	Amidophosphoribosyltransferase OS=Homo sapiens GN=PPAT PE=1 SV=1 - [PUR1_HUMAN]	2.48494	1.93	1	1	1	1		517	57.3624	6.75635
Q9Y3U8	60S ribosomal protein L36 OS=Homo sapiens GN=RPL36 PE=1 SV=3 - [RL36_HUMAN]	2.45974	9.52	1	1	1	1	4.18932e+08	105	12.2459	11.5903
P38646	Stress-70 protein, mitochondrial OS=Homo sapiens GN=HSPA9 PE=1 SV=2 - [GRP75_HUMAN]	2.43331	2.36	1	1	1	1	113763656	679	73.6348	6.16357
P30101	Protein disulfide-isomerase A3 OS=Homo sapiens GN=PDIA3 PE=1 SV=4 - [PDIA3_HUMAN]	2.41777	2.18	1	1	1	1	88686673	505	56.7468	6.354
Q9Y490	Talin-1 OS=Homo sapiens GN=TLN1 PE=1 SV=3 - [TLN1_HUMAN]	2.41406	0.79	1	1	1	1	2.66147e+07	2541	269.599	6.07471
P04792	Heat shock protein beta-1 OS=Homo sapiens GN=HSPB1 PE=1 SV=2 - [HSPB1_HUMAN]	2.39858	4.88	1	1	1	1	1.14418e+08	205	22.7685	6.40479
O14976	Cyclin-G-associated kinase OS=Homo sapiens GN=GAK PE=1 SV=2 - [GAK_HUMAN]	2.37045	1.3	1	1	1	1	5.21622e+07	1311	143.1	5.73193
P13637	Sodium/potassium-transporting ATPase subunit alpha-3 OS=Homo sapiens GN=ATP1A3 PE=1 SV=3 - [AT1A3_HUMAN]	2.35929	1.09	2	1	1	1	205224904	1013	111.677	5.37646
P08195	4F2 cell-surface antigen heavy chain OS=Homo sapiens GN=SLC3A2 PE=1 SV=3 - [4F2_HUMAN]	2.34882	1.9	1	1	1	1	3.44125e+07	630	67.9517	5.0083
P47755	F-actin-capping protein subunit alpha-2 OS=Homo sapiens GN=CAPZA2 PE=1 SV=3 - [CAZA2_HUMAN]	2.34718	3.5	2	1	1	1	1.37172e+08	286	32.9286	5.84619
P07355	Annexin A2 OS=Homo sapiens GN=ANXA2 PE=1 SV=2 - [ANXA2_HUMAN]	2.32104	2.65	1	1	1	1	8.37832e+07	339	38.5798	7.75244
P54136	Arginine--tRNA ligase, cytoplasmic OS=Homo sapiens GN=RARS PE=1 SV=2 - [SYRC_HUMAN]	2.31174	1.97	1	1	1	1	4.17099e+07	660	75.3309	6.68311
P11498	Pyruvate carboxylase, mitochondrial OS=Homo sapiens GN=PC PE=1 SV=2 - [PYC_HUMAN]	2.31138	0.85	1	1	1	1		1178	129.551	6.84424
P49588	Alanine--tRNA ligase, cytoplasmic OS=Homo sapiens GN=AARS PE=1 SV=2 - [SYAC_HUMAN]	2.29091	1.24	1	1	1	1	108813980	968	106.743	5.52881
Q9HB07	UPF0160 protein MYG1, mitochondrial OS=Homo sapiens GN=C12orf10 PE=1 SV=2 - [MYG1_HUMAN]	2.27166	2.66	1	1	1	1	77233111	376	42.4224	6.66846
Q92616	eIF-2-alpha kinase activator GCN1 OS=Homo sapiens GN=GCN1 PE=1 SV=6 - [GCN1_HUMAN]	2.26397	0.75	1	1	1	1	6.85589e+07	2671	292.572	7.47412
P0C0S5	Histone H2A.Z OS=Homo sapiens GN=H2AFZ PE=1 SV=2 - [H2AZ_HUMAN]	2.2442	7.03	15	1	1	1	502934664	128	13.5446	10.5796
Q8WWM7	Ataxin-2-like protein OS=Homo sapiens GN=ATXN2L PE=1 SV=2 - [ATX2L_HUMAN]	2.22943	0.84	1	1	1	1	1.41811e+08	1075	113.304	8.5874
P20073	Annexin A7 OS=Homo sapiens GN=ANXA7 PE=1 SV=3 - [ANXA7_HUMAN]	2.22801	1.84	1	1	1	1	130252003	488	52.7058	5.68115
O14974	Protein phosphatase 1 regulatory subunit 12A OS=Homo sapiens GN=PPP1R12A PE=1 SV=1 - [MYPT1_HUMAN]	2.22591	0.97	1	1	1	1	2.80606e+07	1030	115.211	5.40186
P14678	Small nuclear ribonucleoprotein-associated proteins B and B' OS=Homo sapiens GN=SNRPB PE=1 SV=2 - [RSMB_HUMAN]	2.21572	3.33	2	1	1	1	3.24429e+08	240	24.5937	11.1948
O94906	Pre-mRNA-processing factor 6 OS=Homo sapiens GN=PRPF6 PE=1 SV=1 - [PRP6_HUMAN]	2.2096	0.96	1	1	1	1	2.33646e+07	941	106.858	8.25049
P07910	Heterogeneous nuclear ribonucleoproteins C1/C2 OS=Homo sapiens GN=HNRNPC PE=1 SV=4 - [HNRPC_HUMAN]	2.19719	2.94	1	1	1	1	333508095	306	33.6495	5.08447
O00273	DNA fragmentation factor subunit alpha OS=Homo sapiens GN=DFFA PE=1 SV=1 - [DFFA_HUMAN]	2.19596	5.14	1	1	1	1	2.126e+07	331	36.4995	4.79248
O43143	Pre-mRNA-splicing factor ATP-dependent RNA helicase DHX15 OS=Homo sapiens GN=DHX15 PE=1 SV=2 - [DHX15_HUMAN]	2.19485	1.51	1	1	1	1	37492329	795	90.8752	7.45947
P07741	Adenine phosphoribosyltransferase OS=Homo sapiens GN=APRT PE=1 SV=2 - [APT_HUMAN]	2.18615	11.11	1	1	1	1	2.07806e+07	180	19.5954	6.02393
O15294	UDP-N-acetylglucosamine--peptide N-acetylglucosaminyltransferase 110 kDa subunit OS=Homo sapiens GN=OGT PE=1 SV=3 - [OGT1_HUMAN]	2.18193	0.96	1	1	1	1	2.39012e+07	1046	116.85	6.69775
Q9NR30	Nucleolar RNA helicase 2 OS=Homo sapiens GN=DDX21 PE=1 SV=5 - [DDX21_HUMAN]	2.16702	1.15	1	1	1	1	1.00806e+08	783	87.2904	9.27588
Q99613	Eukaryotic translation initiation factor 3 subunit C OS=Homo sapiens GN=EIF3C PE=1 SV=1 - [EIF3C_HUMAN]	2.16328	0.99	2	1	1	1	33629639	913	105.278	5.68115
Q06210	Glutamine--fructose-6-phosphate aminotransferase [isomerizing] 1 OS=Homo sapiens GN=GFPT1 PE=1 SV=3 - [GFPT1_HUMAN]	2.13142	2.29	1	1	1	1	2.07865e+07	699	78.7563	7.10791
P62899	60S ribosomal protein L31 OS=Homo sapiens GN=RPL31 PE=1 SV=1 - [RL31_HUMAN]	2.12579	7.2	1	1	1	1	414621854	125	14.4539	10.5356
Q9UQE7	Structural maintenance of chromosomes protein 3 OS=Homo sapiens GN=SMC3 PE=1 SV=2 - [SMC3_HUMAN]	2.11573	0.9	1	1	1	1	42532386	1217	141.454	7.18115
P46783	40S ribosomal protein S10 OS=Homo sapiens GN=RPS10 PE=1 SV=1 - [RS10_HUMAN]	2.1095	9.09	1	1	1	1	6.47701e+07	165	18.8859	10.1548
P41252	Isoleucine--tRNA ligase, cytoplasmic OS=Homo sapiens GN=IARS PE=1 SV=2 - [SYIC_HUMAN]	2.10651	2.14	1	2	2	2	7.47435e+07	1262	144.406	6.15088
P35749	Myosin-11 OS=Homo sapiens GN=MYH11 PE=1 SV=3 - [MYH11_HUMAN]	2.10091	0.51	2	1	1	1	83731400	1972	227.199	5.50342
Q86X55	Histone-arginine methyltransferase CARM1 OS=Homo sapiens GN=CARM1 PE=1 SV=3 - [CARM1_HUMAN]	2.08923	1.48	1	1	1	1	5.1167e+07	608	65.8114	6.72705
Q00341	Vigilin OS=Homo sapiens GN=HDLBP PE=1 SV=2 - [VIGLN_HUMAN]	2.08533	0.63	1	1	1	1	7.38228e+07	1268	141.368	6.87354
P55060	Exportin-2 OS=Homo sapiens GN=CSE1L PE=1 SV=3 - [XPO2_HUMAN]	2.08105	0.82	1	1	1	1	1.44567e+08	971	110.346	5.77002
O75116	Rho-associated protein kinase 2 OS=Homo sapiens GN=ROCK2 PE=1 SV=4 - [ROCK2_HUMAN]	2.07865	0.72	1	1	1	1	4.49697e+07	1388	160.799	6.02393
Q53GQ0	Very-long-chain 3-oxoacyl-CoA reductase OS=Homo sapiens GN=HSD17B12 PE=1 SV=2 - [DHB12_HUMAN]	2.0729	3.21	1	1	1	1	37263377	312	34.3022	9.31982
P13797	Plastin-3 OS=Homo sapiens GN=PLS3 PE=1 SV=4 - [PLST_HUMAN]	2.07001	1.43	1	1	1	1	6.66085e+07	630	70.7662	5.60498
Q14739	Lamin-B receptor OS=Homo sapiens GN=LBR PE=1 SV=2 - [LBR_HUMAN]	2.06782	1.3	1	1	1	1	32201480	615	70.658	9.36377
Q01813	ATP-dependent 6-phosphofructokinase, platelet type OS=Homo sapiens GN=PFKP PE=1 SV=2 - [PFKAP_HUMAN]	2.06574	1.15	1	1	1	1	6.69924e+07	784	85.5415	7.54736
Q9BVL4	Selenoprotein O OS=Homo sapiens GN=SELENOO PE=1 SV=3 - [SELO_HUMAN]	2.04265	2.99	1	1	1	1	2.40066e+07	669	73.4437	5.97314
P17980	26S proteasome regulatory subunit 6A OS=Homo sapiens GN=PSMC3 PE=1 SV=3 - [PRS6A_HUMAN]	1.95956	2.28	1	1	1	1	6.00306e+07	439	49.1725	5.23682
P23526	Adenosylhomocysteinase OS=Homo sapiens GN=AHCY PE=1 SV=4 - [SAHH_HUMAN]	1.9249	1.85	1	1	1	1	448908824	432	47.6852	6.34131
O75643	U5 small nuclear ribonucleoprotein 200 kDa helicase OS=Homo sapiens GN=SNRNP200 PE=1 SV=2 - [U520_HUMAN]	1.8944	0.42	1	1	1	1	1.82895e+07	2136	244.353	6.06201
P08243	Asparagine synthetase [glutamine-hydrolyzing] OS=Homo sapiens GN=ASNS PE=1 SV=4 - [ASNS_HUMAN]	1.86611	1.6	1	1	1	1	1.05482e+08	561	64.3286	6.85889
Q9UBM7	7-dehydrocholesterol reductase OS=Homo sapiens GN=DHCR7 PE=1 SV=1 - [DHCR7_HUMAN]	1.8592	1.68	1	1	1	1	8.72603e+07	475	54.4538	8.70459
Q15181	Inorganic pyrophosphatase OS=Homo sapiens GN=PPA1 PE=1 SV=2 - [IPYR_HUMAN]	1.81403	3.11	1	1	1	1	1.7882e+08	289	32.6392	5.85889
Q8WX92	Negative elongation factor B OS=Homo sapiens GN=NELFB PE=1 SV=1 - [NELFB_HUMAN]	1.72471	1.72	1	1	1	1	6.78126e+06	580	65.6554	6.12549
Q9H074	Polyadenylate-binding protein-interacting protein 1 OS=Homo sapiens GN=PAIP1 PE=1 SV=1 - [PAIP1_HUMAN]	1.709	1.88	1	1	1	1	109394505	479	53.4911	4.80518
P46781	40S ribosomal protein S9 OS=Homo sapiens GN=RPS9 PE=1 SV=3 - [RS9_HUMAN]	1.60412	4.64	1	1	1	1	1.00335e+09	194	22.5776	10.6528
Q13155	Aminoacyl tRNA synthase complex-interacting multifunctional protein 2 OS=Homo sapiens GN=AIMP2 PE=1 SV=2 - [AIMP2_HUMAN]	0	2.19	1	1	1	1	3.06666e+07	320	35.3263	8.22119
Q9NYC9	Dynein heavy chain 9, axonemal OS=Homo sapiens GN=DNAH9 PE=1 SV=3 - [DYH9_HUMAN]	0	0.82	1	1	1	1		4486	511.551	5.90967
Q9Y262	Eukaryotic translation initiation factor 3 subunit L OS=Homo sapiens GN=EIF3L PE=1 SV=1 - [EIF3L_HUMAN]	0	1.77	1	1	1	1	198756908	564	66.6844	6.34131
Q8IWF2	FAD-dependent oxidoreductase domain-containing protein 2 OS=Homo sapiens GN=FOXRED2 PE=1 SV=1 - [FXRD2_HUMAN]	0	1.61	1	1	1	1	3.77991e+08	684	77.7426	7.72314
Q96SL4	Glutathione peroxidase 7 OS=Homo sapiens GN=GPX7 PE=1 SV=1 - [GPX7_HUMAN]	0	12.3	1	1	1	1	4.66727e+06	187	20.9828	8.26514
P39086	Glutamate receptor ionotropic, kainate 1 OS=Homo sapiens GN=GRIK1 PE=1 SV=1 - [GRIK1_HUMAN]	0	1.53	1	1	1	1	683401792	918	103.914	7.07861
Q86Y56	Dynein assembly factor 5, axonemal OS=Homo sapiens GN=DNAAF5 PE=1 SV=4 - [DAAF5_HUMAN]	0	1.4	1	1	1	1	43512405	855	93.4621	6.41748
Q9BTE3	Mini-chromosome maintenance complex-binding protein OS=Homo sapiens GN=MCMBP PE=1 SV=2 - [MCMBP_HUMAN]	0	1.09	1	1	1	1	27875842	642	72.9338	5.87158
Q5VST9	Obscurin OS=Homo sapiens GN=OBSCN PE=1 SV=3 - [OBSCN_HUMAN]	0	0.21	1	1	1	1	26544636222	7968	867.94	5.98584
P22695	Cytochrome b-c1 complex subunit 2, mitochondrial OS=Homo sapiens GN=UQCRC2 PE=1 SV=3 - [QCR2_HUMAN]	0	3.09	1	1	1	1	8.07034e+07	453	48.4129	8.63135
P49802	Regulator of G-protein signaling 7 OS=Homo sapiens GN=RGS7 PE=1 SV=3 - [RGS7_HUMAN]	0	1.21	1	1	1	1		495	57.632	8.20654
O14828	Secretory carrier-associated membrane protein 3 OS=Homo sapiens GN=SCAMP3 PE=1 SV=3 - [SCAM3_HUMAN]	0	3.75	1	1	1	1	8.22703e+06	347	38.2623	7.63525
Q9NSD9	Phenylalanine--tRNA ligase beta subunit OS=Homo sapiens GN=FARSB PE=1 SV=3 - [SYFB_HUMAN]	0	1.53	1	1	1	1	6.81189e+07	589	66.0735	6.84424
Q03167	Transforming growth factor beta receptor type 3 OS=Homo sapiens GN=TGFBR3 PE=1 SV=3 - [TGBR3_HUMAN]	0	0.82	1	1	1	1		851	93.4398	5.70654
Q3ZCU0	Putative uncharacterized protein FLJ37770 OS=Homo sapiens PE=5 SV=1 - [YK006_HUMAN]	0	7.09	1	1	1	1	6.08616e+07	254	29.363	9.72998

## Sheet: DDIT4 1 w.o stress
Table S1. List of pulled-down proteins identified by LC-MS/MS analysis: DDIT4–APEX2 plasmid in unstressed SK-N-SH cells: Replicate 1
Accession	Description	Score	Coverage	# Proteins	# Unique Peptides	# Peptides	# PSMs	Area	# AAs	MW [kDa]	calc. pI
P04264	Keratin, type II cytoskeletal 1 OS=Homo sapiens GN=KRT1 PE=1 SV=6 - [K2C1_HUMAN]	151.506	49.22	3	26	32	46	2.96946e+09	644	65.999	8.11865
P13645	Keratin, type I cytoskeletal 10 OS=Homo sapiens GN=KRT10 PE=1 SV=6 - [K1C10_HUMAN]	119.97	52.91	6	22	26	38	2.9951e+09	584	58.7917	5.21143
P35908	Keratin, type II cytoskeletal 2 epidermal OS=Homo sapiens GN=KRT2 PE=1 SV=2 - [K22E_HUMAN]	115.837	54.15	5	21	29	38	2.41496e+09	639	65.3932	8.00146
P35527	Keratin, type I cytoskeletal 9 OS=Homo sapiens GN=KRT9 PE=1 SV=3 - [K1C9_HUMAN]	60.3069	30.02	1	12	12	18	9.97948e+08	623	62.0268	5.23682
Q71U36	Tubulin alpha-1A chain OS=Homo sapiens GN=TUBA1A PE=1 SV=1 - [TBA1A_HUMAN]	49.9258	32.37	4	4	10	15	8.30097e+08	451	50.1036	5.05908
P13647	Keratin, type II cytoskeletal 5 OS=Homo sapiens GN=KRT5 PE=1 SV=3 - [K2C5_HUMAN]	44.6875	20.17	3	7	14	17	6.65987e+08	590	62.34	7.73779
P68366	Tubulin alpha-4A chain OS=Homo sapiens GN=TUBA4A PE=1 SV=1 - [TBA4A_HUMAN]	44.1518	28.35	4	2	8	13	4.7205e+08	448	49.8924	5.05908
P04259	Keratin, type II cytoskeletal 6B OS=Homo sapiens GN=KRT6B PE=1 SV=5 - [K2C6B_HUMAN]	42.0536	14.54	3	1	10	16	1.39481e+09	564	60.0303	8.00146
P0DMV9	Heat shock 70 kDa protein 1B OS=Homo sapiens GN=HSPA1B PE=1 SV=1 - [HS71B_HUMAN]	39.7604	16.54	7	10	10	12	398332630	641	70.009	5.65576
P02533	Keratin, type I cytoskeletal 14 OS=Homo sapiens GN=KRT14 PE=1 SV=4 - [K1C14_HUMAN]	39.0985	22.46	8	2	11	13	1.54501e+09	472	51.5294	5.16064
P08779	Keratin, type I cytoskeletal 16 OS=Homo sapiens GN=KRT16 PE=1 SV=4 - [K1C16_HUMAN]	37.2394	24.31	7	3	12	13	1.54501e+09	473	51.2362	5.04639
Q04721	Neurogenic locus notch homolog protein 2 OS=Homo sapiens GN=NOTCH2 PE=1 SV=3 - [NOTC2_HUMAN]	33.3616	0.73	1	1	1	24	57603681016	2471	265.226	5.13525
P05787	Keratin, type II cytoskeletal 8 OS=Homo sapiens GN=KRT8 PE=1 SV=7 - [K2C8_HUMAN]	28.3129	12.63	7	2	7	10	5.364e+08	483	53.6711	5.59229
P02768	Serum albumin OS=Homo sapiens GN=ALB PE=1 SV=2 - [ALBU_HUMAN]	27.9725	16.58	1	9	9	10	2.29471e+08	609	69.3215	6.27783
P60709	Actin, cytoplasmic 1 OS=Homo sapiens GN=ACTB PE=1 SV=1 - [ACTB_HUMAN]	26.9361	25.6	12	8	8	11	1.08151e+09	375	41.7097	5.47803
Q9NVI7	ATPase family AAA domain-containing protein 3A OS=Homo sapiens GN=ATAD3A PE=1 SV=2 - [ATD3A_HUMAN]	22.5454	10.73	3	7	7	8	2.28932e+08	634	71.3247	8.98291
P05783	Keratin, type I cytoskeletal 18 OS=Homo sapiens GN=KRT18 PE=1 SV=2 - [K1C18_HUMAN]	22.0582	13.02	1	7	7	8	6.1971e+08	430	48.0285	5.45264
P04350	Tubulin beta-4A chain OS=Homo sapiens GN=TUBB4A PE=1 SV=2 - [TBB4A_HUMAN]	20.8532	6.76	10	4	4	8	3.54958e+08	444	49.5539	4.88135
P62701	40S ribosomal protein S4, X isoform OS=Homo sapiens GN=RPS4X PE=1 SV=2 - [RS4X_HUMAN]	19.996	20.15	3	6	6	8	5.18066e+08	263	29.5791	10.1548
Q96PK6	RNA-binding protein 14 OS=Homo sapiens GN=RBM14 PE=1 SV=2 - [RBM14_HUMAN]	16.9456	9.27	1	5	5	5	1.11888e+08	669	69.4489	9.67139
P61247	40S ribosomal protein S3a OS=Homo sapiens GN=RPS3A PE=1 SV=2 - [RS3A_HUMAN]	16.3522	21.59	1	5	5	6	1.41099e+08	264	29.9257	9.72998
P60842	Eukaryotic initiation factor 4A-I OS=Homo sapiens GN=EIF4A1 PE=1 SV=1 - [IF4A1_HUMAN]	13.7898	11.08	3	3	3	5	1.24868e+08	406	46.1246	5.47803
P68104	Elongation factor 1-alpha 1 OS=Homo sapiens GN=EEF1A1 PE=1 SV=1 - [EF1A1_HUMAN]	13.3082	9.31	3	4	4	5	3.25018e+08	462	50.1091	9.01221
P13646	Keratin, type I cytoskeletal 13 OS=Homo sapiens GN=KRT13 PE=1 SV=4 - [K1C13_HUMAN]	13.1274	9.83	4	3	5	5	1.81217e+08	458	49.5574	4.95752
P62805	Histone H4 OS=Homo sapiens GN=HIST1H4A PE=1 SV=2 - [H4_HUMAN]	13.0135	31.07	1	3	3	5	2.64736e+08	103	11.3604	11.356
P18124	60S ribosomal protein L7 OS=Homo sapiens GN=RPL7 PE=1 SV=1 - [RL7_HUMAN]	12.4775	14.92	1	3	3	4	2.17882e+08	248	29.2072	10.6528
Q7Z794	Keratin, type II cytoskeletal 1b OS=Homo sapiens GN=KRT77 PE=1 SV=3 - [K2C1B_HUMAN]	11.6732	7.09	2	1	4	5	1.19045e+09	578	61.8635	5.98584
P08670	Vimentin OS=Homo sapiens GN=VIM PE=1 SV=4 - [VIME_HUMAN]	11.3742	9.01	3	3	4	4	1.33804e+08	466	53.6191	5.12256
P08238	Heat shock protein HSP 90-beta OS=Homo sapiens GN=HSP90AB1 PE=1 SV=4 - [HS90B_HUMAN]	10.8227	6.49	6	4	4	4	1.107e+08	724	83.2121	5.03369
P04406	Glyceraldehyde-3-phosphate dehydrogenase OS=Homo sapiens GN=GAPDH PE=1 SV=3 - [G3P_HUMAN]	10.213	8.36	1	2	2	3	1.02773e+08	335	36.0304	8.45557
O15523	ATP-dependent RNA helicase DDX3Y OS=Homo sapiens GN=DDX3Y PE=1 SV=2 - [DDX3Y_HUMAN]	10.1674	4.85	2	3	3	3	5.14711e+07	660	73.1081	7.54736
Q5T749	Keratinocyte proline-rich protein OS=Homo sapiens GN=KPRP PE=1 SV=1 - [KPRP_HUMAN]	9.65022	5.18	1	3	3	3	3.71724e+07	579	64.0932	8.26514
Q15365	Poly(rC)-binding protein 1 OS=Homo sapiens GN=PCBP1 PE=1 SV=2 - [PCBP1_HUMAN]	9.44851	8.71	2	2	3	3	7.11398e+07	356	37.4739	7.09326
Q9NX09	DNA damage-inducible transcript 4 protein OS=Homo sapiens GN=DDIT4 PE=1 SV=1 - [DDIT4_HUMAN]	8.75185	15.95	1	3	3	3	6.212e+08	232	25.3547	4.98291
P26373	60S ribosomal protein L13 OS=Homo sapiens GN=RPL13 PE=1 SV=4 - [RL13_HUMAN]	8.44191	18.48	1	4	4	4	1.06038e+08	211	24.2465	11.6489
Q14247	Src substrate cortactin OS=Homo sapiens GN=CTTN PE=1 SV=2 - [SRC8_HUMAN]	7.76878	4.18	1	3	3	3	4.61553e+07	550	61.5485	5.40186
P06733	Alpha-enolase OS=Homo sapiens GN=ENO1 PE=1 SV=2 - [ENOA_HUMAN]	7.374	6.91	3	2	2	3	7.94844e+07	434	47.1393	7.38623
P05141	ADP/ATP translocase 2 OS=Homo sapiens GN=SLC25A5 PE=1 SV=7 - [ADT2_HUMAN]	7.36212	10.4	4	3	3	3	1.16976e+08	298	32.8312	9.68604
Q86YZ3	Hornerin OS=Homo sapiens GN=HRNR PE=1 SV=2 - [HORN_HUMAN]	7.02471	1.68	1	1	1	2	1.08397e+08	2850	282.228	10.0376
P23396	40S ribosomal protein S3 OS=Homo sapiens GN=RPS3 PE=1 SV=2 - [RS3_HUMAN]	6.56415	14.4	1	3	3	3	1.07093e+08	243	26.6714	9.65674
Q06830	Peroxiredoxin-1 OS=Homo sapiens GN=PRDX1 PE=1 SV=1 - [PRDX1_HUMAN]	6.54256	20.6	2	4	4	4	1.43937e+08	199	22.0963	8.1333
P12814	Alpha-actinin-1 OS=Homo sapiens GN=ACTN1 PE=1 SV=2 - [ACTN1_HUMAN]	6.42907	2.69	2	2	2	2	3.87966e+07	892	102.993	5.41455
P23588	Eukaryotic translation initiation factor 4B OS=Homo sapiens GN=EIF4B PE=1 SV=2 - [IF4B_HUMAN]	6.37158	3.93	1	2	2	2	8.09126e+07	611	69.1103	5.73193
P00338	L-lactate dehydrogenase A chain OS=Homo sapiens GN=LDHA PE=1 SV=2 - [LDHA_HUMAN]	6.3566	6.63	4	2	2	2	57124048	332	36.6654	8.26514
P17844	Probable ATP-dependent RNA helicase DDX5 OS=Homo sapiens GN=DDX5 PE=1 SV=1 - [DDX5_HUMAN]	5.90425	3.75	2	2	2	2	3.84262e+07	614	69.1047	8.92432
Q13085	Acetyl-CoA carboxylase 1 OS=Homo sapiens GN=ACACA PE=1 SV=2 - [ACACA_HUMAN]	5.85999	1.11	1	2	2	2	1.82228e+07	2346	265.385	6.3667
P63244	Receptor of activated protein C kinase 1 OS=Homo sapiens GN=RACK1 PE=1 SV=3 - [RACK1_HUMAN]	5.66686	5.99	1	2	2	2	8.3301e+07	317	35.0546	7.69385
Q15366	Poly(rC)-binding protein 2 OS=Homo sapiens GN=PCBP2 PE=1 SV=1 - [PCBP2_HUMAN]	5.26415	6.58	2	1	2	2	8.39056e+07	365	38.5556	6.78564
P27635	60S ribosomal protein L10 OS=Homo sapiens GN=RPL10 PE=1 SV=4 - [RL10_HUMAN]	5.17845	10.75	2	2	2	2	1.73001e+08	214	24.5879	10.0815
P13639	Elongation factor 2 OS=Homo sapiens GN=EEF2 PE=1 SV=4 - [EF2_HUMAN]	5.1367	3.26	2	2	2	2	5.50824e+07	858	95.277	6.82959
Q00610	Clathrin heavy chain 1 OS=Homo sapiens GN=CLTC PE=1 SV=5 - [CLH1_HUMAN]	4.57074	1.13	1	1	1	1	43500050	1675	191.493	5.69385
P08708	40S ribosomal protein S17 OS=Homo sapiens GN=RPS17 PE=1 SV=2 - [RS17_HUMAN]	4.54158	7.41	1	2	2	2	3.14581e+07	135	15.5404	9.84717
P15311	Ezrin OS=Homo sapiens GN=EZR PE=1 SV=4 - [EZRI_HUMAN]	4.51955	3.07	3	2	2	2	50783394	586	69.3697	6.26514
P32119	Peroxiredoxin-2 OS=Homo sapiens GN=PRDX2 PE=1 SV=5 - [PRDX2_HUMAN]	4.43512	9.6	1	2	2	2	4.76652e+07	198	21.8782	5.97314
P60866	40S ribosomal protein S20 OS=Homo sapiens GN=RPS20 PE=1 SV=1 - [RS20_HUMAN]	4.3067	9.24	1	1	1	1	4.79044e+07	119	13.3643	9.93506
P62263	40S ribosomal protein S14 OS=Homo sapiens GN=RPS14 PE=1 SV=3 - [RS14_HUMAN]	4.00269	7.28	1	1	1	1	1.11473e+08	151	16.2625	10.0522
Q3SY84	Keratin, type II cytoskeletal 71 OS=Homo sapiens GN=KRT71 PE=1 SV=3 - [K2C71_HUMAN]	3.97475	5.54	5	2	3	3	3.54373e+08	523	57.256	6.60986
P50991	T-complex protein 1 subunit delta OS=Homo sapiens GN=CCT4 PE=1 SV=4 - [TCPD_HUMAN]	3.85539	2.97	1	1	1	1	5.47907e+07	539	57.8878	7.82568
P35579	Myosin-9 OS=Homo sapiens GN=MYH9 PE=1 SV=4 - [MYH9_HUMAN]	3.85509	0.51	1	1	1	1	36130721	1960	226.392	5.60498
P26641	Elongation factor 1-gamma OS=Homo sapiens GN=EEF1G PE=1 SV=3 - [EF1G_HUMAN]	3.6962	3.43	1	1	1	1	1.74686e+08	437	50.0871	6.66846
P63173	60S ribosomal protein L38 OS=Homo sapiens GN=RPL38 PE=1 SV=2 - [RL38_HUMAN]	3.61354	18.57	1	1	1	1	7.14924e+07	70	8.21273	10.0962
P12273	Prolactin-inducible protein OS=Homo sapiens GN=PIP PE=1 SV=1 - [PIP_HUMAN]	3.58654	8.22	1	1	1	1	2.37843e+07	146	16.5618	8.04541
P49368	T-complex protein 1 subunit gamma OS=Homo sapiens GN=CCT3 PE=1 SV=4 - [TCPG_HUMAN]	3.43533	2.02	1	1	1	1	3.69921e+07	545	60.4953	6.49365
Q16891	MICOS complex subunit MIC60 OS=Homo sapiens GN=IMMT PE=1 SV=1 - [MIC60_HUMAN]	3.35317	1.32	1	1	1	1	2.1593e+07	758	83.6264	6.48096
P22314	Ubiquitin-like modifier-activating enzyme 1 OS=Homo sapiens GN=UBA1 PE=1 SV=3 - [UBA1_HUMAN]	3.31523	1.42	1	1	1	1	2.22256e+07	1058	117.774	5.75732
Q14974	Importin subunit beta-1 OS=Homo sapiens GN=KPNB1 PE=1 SV=2 - [IMB1_HUMAN]	3.30995	1.37	1	1	1	1	3.82543e+07	876	97.108	4.77979
A6NMY6	Putative annexin A2-like protein OS=Homo sapiens GN=ANXA2P2 PE=5 SV=2 - [AXA2L_HUMAN]	3.30455	2.95	2	1	1	1	44080726	339	38.6348	6.94678
P35268	60S ribosomal protein L22 OS=Homo sapiens GN=RPL22 PE=1 SV=2 - [RL22_HUMAN]	3.25823	10.16	1	1	1	1	115984169	128	14.7778	9.18799
Q9H0D6	5'-3' exoribonuclease 2 OS=Homo sapiens GN=XRN2 PE=1 SV=1 - [XRN2_HUMAN]	3.18642	1.26	1	1	1	1	8.78493e+06	950	108.513	7.47412
Q92499	ATP-dependent RNA helicase DDX1 OS=Homo sapiens GN=DDX1 PE=1 SV=2 - [DDX1_HUMAN]	3.18619	1.49	1	1	1	1	3.75042e+07	740	82.3798	7.2251
P61254	60S ribosomal protein L26 OS=Homo sapiens GN=RPL26 PE=1 SV=1 - [RL26_HUMAN]	3.16868	6.21	1	1	1	1	5.86532e+07	145	17.2475	10.5503
Q08188	Protein-glutamine gamma-glutamyltransferase E OS=Homo sapiens GN=TGM3 PE=1 SV=4 - [TGM3_HUMAN]	3.1644	1.88	1	1	1	1	2.87072e+07	693	76.5836	5.85889
P49411	Elongation factor Tu, mitochondrial OS=Homo sapiens GN=TUFM PE=1 SV=2 - [EFTU_HUMAN]	3.12808	2.65	1	1	1	1	51848334	452	49.5102	7.60596
P08865	40S ribosomal protein SA OS=Homo sapiens GN=RPSA PE=1 SV=4 - [RSSA_HUMAN]	3.04229	5.08	1	1	1	1	2.67938e+07	295	32.8334	4.86865
Q07020	60S ribosomal protein L18 OS=Homo sapiens GN=RPL18 PE=1 SV=2 - [RL18_HUMAN]	3.00421	5.32	1	1	1	1		188	21.6211	11.7222
Q13131	5'-AMP-activated protein kinase catalytic subunit alpha-1 OS=Homo sapiens GN=PRKAA1 PE=1 SV=4 - [AAPK1_HUMAN]	2.99309	1.79	1	1	1	1	18715272	559	63.9686	8.11865
P46776	60S ribosomal protein L27a OS=Homo sapiens GN=RPL27A PE=1 SV=2 - [RL27A_HUMAN]	2.96877	7.43	1	1	1	1	63174350	148	16.551	11.0044
P22695	Cytochrome b-c1 complex subunit 2, mitochondrial OS=Homo sapiens GN=UQCRC2 PE=1 SV=3 - [QCR2_HUMAN]	2.95609	3.09	1	1	1	1	1.86163e+07	453	48.4129	8.63135
Q06210	Glutamine--fructose-6-phosphate aminotransferase [isomerizing] 1 OS=Homo sapiens GN=GFPT1 PE=1 SV=3 - [GFPT1_HUMAN]	2.94031	2.43	1	1	1	1	9661934	699	78.7563	7.10791
P50454	Serpin H1 OS=Homo sapiens GN=SERPINH1 PE=1 SV=2 - [SERPH_HUMAN]	2.89453	2.87	1	1	1	1	14092788	418	46.4112	8.68994
P14923	Junction plakoglobin OS=Homo sapiens GN=JUP PE=1 SV=3 - [PLAK_HUMAN]	2.85912	3.22	1	2	2	2	1.89559e+07	745	81.6927	6.13818
P48643	T-complex protein 1 subunit epsilon OS=Homo sapiens GN=CCT5 PE=1 SV=1 - [TCPE_HUMAN]	2.85414	1.85	1	1	1	1	21087010	541	59.6328	5.65576
P62277	40S ribosomal protein S13 OS=Homo sapiens GN=RPS13 PE=1 SV=2 - [RS13_HUMAN]	2.85343	6.62	1	1	1	1	92088823	151	17.2117	10.5356
P57088	Transmembrane protein 33 OS=Homo sapiens GN=TMEM33 PE=1 SV=2 - [TMM33_HUMAN]	2.85213	4.86	1	1	1	1	2.79881e+07	247	27.9598	9.70068
P55072	Transitional endoplasmic reticulum ATPase OS=Homo sapiens GN=VCP PE=1 SV=4 - [TERA_HUMAN]	2.84587	1.24	1	1	1	1	42400321	806	89.2657	5.26221
P42766	60S ribosomal protein L35 OS=Homo sapiens GN=RPL35 PE=1 SV=2 - [RL35_HUMAN]	2.84305	8.13	1	1	1	1	7.84202e+07	123	14.5426	11.0483
P62318	Small nuclear ribonucleoprotein Sm D3 OS=Homo sapiens GN=SNRPD3 PE=1 SV=1 - [SMD3_HUMAN]	2.79214	7.94	1	1	1	1	2.95849e+07	126	13.9073	10.3159
P14678	Small nuclear ribonucleoprotein-associated proteins B and B' OS=Homo sapiens GN=SNRPB PE=1 SV=2 - [RSMB_HUMAN]	2.7546	3.33	2	1	1	1	3.88525e+07	240	24.5937	11.1948
P62847	40S ribosomal protein S24 OS=Homo sapiens GN=RPS24 PE=1 SV=1 - [RS24_HUMAN]	2.72129	9.02	1	1	1	1	1.28305e+07	133	15.4134	10.7847
P04792	Heat shock protein beta-1 OS=Homo sapiens GN=HSPB1 PE=1 SV=2 - [HSPB1_HUMAN]	2.7068	4.88	1	1	1	1	4.79148e+07	205	22.7685	6.40479
P62829	60S ribosomal protein L23 OS=Homo sapiens GN=RPL23 PE=1 SV=1 - [RL23_HUMAN]	2.70444	6.43	1	1	1	1	2.20359e+07	140	14.8561	10.5063
O00148	ATP-dependent RNA helicase DDX39A OS=Homo sapiens GN=DDX39A PE=1 SV=2 - [DX39A_HUMAN]	2.69975	2.34	2	1	1	1	7.17694e+07	427	49.098	5.68115
P37802	Transgelin-2 OS=Homo sapiens GN=TAGLN2 PE=1 SV=3 - [TAGL2_HUMAN]	2.69393	6.03	1	1	1	1	3.00651e+07	199	22.3772	8.25049
Q02978	Mitochondrial 2-oxoglutarate/malate carrier protein OS=Homo sapiens GN=SLC25A11 PE=1 SV=3 - [M2OM_HUMAN]	2.69175	3.82	1	1	1	1	2.09416e+07	314	34.0399	9.90576
P62851	40S ribosomal protein S25 OS=Homo sapiens GN=RPS25 PE=1 SV=1 - [RS25_HUMAN]	2.66684	8	1	1	1	1		125	13.7337	10.1108
P39656	Dolichyl-diphosphooligosaccharide--protein glycosyltransferase 48 kDa subunit OS=Homo sapiens GN=DDOST PE=1 SV=4 - [OST48_HUMAN]	2.66292	2.41	1	1	1	1	15726925	456	50.769	6.55127
P61081	NEDD8-conjugating enzyme Ubc12 OS=Homo sapiens GN=UBE2M PE=1 SV=1 - [UBC12_HUMAN]	2.65795	4.37	1	1	1	1	2.95486e+07	183	20.8866	7.69385
Q16543	Hsp90 co-chaperone Cdc37 OS=Homo sapiens GN=CDC37 PE=1 SV=1 - [CDC37_HUMAN]	2.64863	2.38	1	1	1	1	2.85181e+07	378	44.44	5.24951
Q92945	Far upstream element-binding protein 2 OS=Homo sapiens GN=KHSRP PE=1 SV=4 - [FUBP2_HUMAN]	2.64074	1.41	1	1	1	1	4.38711e+07	711	73.07	7.29834
P61106	Ras-related protein Rab-14 OS=Homo sapiens GN=RAB14 PE=1 SV=4 - [RAB14_HUMAN]	2.59515	4.19	1	1	1	1	4.79203e+07	215	23.8819	6.21436
P50402	Emerin OS=Homo sapiens GN=EMD PE=1 SV=1 - [EMD_HUMAN]	2.5884	3.94	1	1	1	1	3.78225e+07	254	28.9759	5.50342
P14618	Pyruvate kinase PKM OS=Homo sapiens GN=PKM PE=1 SV=4 - [KPYM_HUMAN]	2.55881	2.07	1	1	1	1	94782181	531	57.9	7.84033
P22102	Trifunctional purine biosynthetic protein adenosine-3 OS=Homo sapiens GN=GART PE=1 SV=1 - [PUR2_HUMAN]	2.52771	0.89	1	1	1	1	3.478e+07	1010	107.699	6.69775
Q6NXT2	Histone H3.3C OS=Homo sapiens GN=H3F3C PE=1 SV=3 - [H3C_HUMAN]	2.50104	6.67	5	1	1	1	4.72678e+08	135	15.2044	11.1069
P22234	Multifunctional protein ADE2 OS=Homo sapiens GN=PAICS PE=1 SV=3 - [PUR6_HUMAN]	2.48046	3.06	1	1	1	1	8516949	425	47.0491	7.2251
P62269	40S ribosomal protein S18 OS=Homo sapiens GN=RPS18 PE=1 SV=3 - [RS18_HUMAN]	2.46282	5.92	1	1	1	1	116172633	152	17.7079	10.9897
P05165	Propionyl-CoA carboxylase alpha chain, mitochondrial OS=Homo sapiens GN=PCCA PE=1 SV=4 - [PCCA_HUMAN]	2.45878	1.37	1	1	1	1	2.9147e+07	728	80.0081	7.51807
P21333	Filamin-A OS=Homo sapiens GN=FLNA PE=1 SV=4 - [FLNA_HUMAN]	2.4177	0.38	1	1	1	1	10144138	2647	280.564	6.06201
Q6ZVX7	F-box only protein 50 OS=Homo sapiens GN=NCCRP1 PE=1 SV=1 - [FBX50_HUMAN]	2.41704	4	1	1	1	1	1.11734e+07	275	30.8279	6.62451
P20073	Annexin A7 OS=Homo sapiens GN=ANXA7 PE=1 SV=3 - [ANXA7_HUMAN]	2.40834	1.84	1	1	1	1	45275145	488	52.7058	5.68115
P62854	40S ribosomal protein S26 OS=Homo sapiens GN=RPS26 PE=1 SV=3 - [RS26_HUMAN]	2.35616	7.83	2	1	1	1	9.0584e+07	115	13.0071	11.0044
P0C0S5	Histone H2A.Z OS=Homo sapiens GN=H2AFZ PE=1 SV=2 - [H2AZ_HUMAN]	2.32555	5.47	14	1	1	1	263106900	128	13.5446	10.5796
P46781	40S ribosomal protein S9 OS=Homo sapiens GN=RPS9 PE=1 SV=3 - [RS9_HUMAN]	2.3195	4.64	1	1	1	1	215244356	194	22.5776	10.6528
P62913	60S ribosomal protein L11 OS=Homo sapiens GN=RPL11 PE=1 SV=2 - [RL11_HUMAN]	2.29378	7.87	1	1	1	1	2.49476e+07	178	20.2396	9.59814
P32969	60S ribosomal protein L9 OS=Homo sapiens GN=RPL9 PE=1 SV=1 - [RL9_HUMAN]	2.25388	11.46	1	2	2	2	1.43529e+07	192	21.8498	9.94971
P22061	Protein-L-isoaspartate(D-aspartate) O-methyltransferase OS=Homo sapiens GN=PCMT1 PE=1 SV=4 - [PIMT_HUMAN]	2.23414	3.96	1	1	1	1	4.23025e+07	227	24.6206	7.21045
O60678	Protein arginine N-methyltransferase 3 OS=Homo sapiens GN=PRMT3 PE=1 SV=3 - [ANM3_HUMAN]	2.19877	1.88	1	1	1	1	49884339	531	59.8378	5.35107
Q02878	60S ribosomal protein L6 OS=Homo sapiens GN=RPL6 PE=1 SV=3 - [RL6_HUMAN]	2.18316	5.21	1	1	1	1	7.99397e+06	288	32.7076	10.5796
P62244	40S ribosomal protein S15a OS=Homo sapiens GN=RPS15A PE=1 SV=2 - [RS15A_HUMAN]	2.17011	6.15	1	1	1	1	85621761	130	14.83	10.1255
Q15181	Inorganic pyrophosphatase OS=Homo sapiens GN=PPA1 PE=1 SV=2 - [IPYR_HUMAN]	2.16449	3.11	1	1	1	1	35198792	289	32.6392	5.85889
Q96I24	Far upstream element-binding protein 3 OS=Homo sapiens GN=FUBP3 PE=1 SV=2 - [FUBP3_HUMAN]	2.16176	1.57	2	1	1	1	1.88111e+07	572	61.6022	8.38232
P83731	60S ribosomal protein L24 OS=Homo sapiens GN=RPL24 PE=1 SV=1 - [RL24_HUMAN]	2.1494	5.73	1	1	1	1	6.20424e+06	157	17.7679	11.2534
Q9ULX3	RNA-binding protein NOB1 OS=Homo sapiens GN=NOB1 PE=1 SV=1 - [NOB1_HUMAN]	2.14773	2.18	1	1	1	1	8.88624e+06	412	46.6458	7.18115
P15153	Ras-related C3 botulinum toxin substrate 2 OS=Homo sapiens GN=RAC2 PE=1 SV=1 - [RAC2_HUMAN]	2.13826	4.17	3	1	1	1	3.24869e+07	192	21.4151	7.60596
P51149	Ras-related protein Rab-7a OS=Homo sapiens GN=RAB7A PE=1 SV=1 - [RAB7A_HUMAN]	2.08926	4.83	1	1	1	1	2.19728e+07	207	23.4748	6.69775
Q9BYJ9	YTH domain-containing family protein 1 OS=Homo sapiens GN=YTHDF1 PE=1 SV=1 - [YTHD1_HUMAN]	2.06022	2.33	2	1	1	1	11116641	559	60.8358	8.79248
O00541	Pescadillo homolog OS=Homo sapiens GN=PES1 PE=1 SV=1 - [PESC_HUMAN]	2.05312	1.53	1	1	1	1	66246990	588	67.96	7.32764
Q15233	Non-POU domain-containing octamer-binding protein OS=Homo sapiens GN=NONO PE=1 SV=4 - [NONO_HUMAN]	2.02819	1.7	2	1	1	1	1.24935e+08	471	54.1973	8.95361
P62899	60S ribosomal protein L31 OS=Homo sapiens GN=RPL31 PE=1 SV=1 - [RL31_HUMAN]	1.98705	7.2	1	1	1	1	43172014	125	14.4539	10.5356
Q53GQ0	Very-long-chain 3-oxoacyl-CoA reductase OS=Homo sapiens GN=HSD17B12 PE=1 SV=2 - [DHB12_HUMAN]	1.98579	3.21	1	1	1	1	1.19488e+07	312	34.3022	9.31982
P46779	60S ribosomal protein L28 OS=Homo sapiens GN=RPL28 PE=1 SV=3 - [RL28_HUMAN]	1.98374	5.11	1	1	1	1		137	15.7377	12.0151
Q9H0U4	Ras-related protein Rab-1B OS=Homo sapiens GN=RAB1B PE=1 SV=1 - [RAB1B_HUMAN]	1.96743	3.98	2	1	1	1	4.83849e+07	201	22.1572	5.73193
P23526	Adenosylhomocysteinase OS=Homo sapiens GN=AHCY PE=1 SV=4 - [SAHH_HUMAN]	1.82881	1.85	1	1	1	1	4.55539e+07	432	47.6852	6.34131
Q99873	Protein arginine N-methyltransferase 1 OS=Homo sapiens GN=PRMT1 PE=1 SV=2 - [ANM1_HUMAN]	1.80828	3.05	1	1	1	1	18306044	361	41.4885	5.42725
Q96FW1	Ubiquitin thioesterase OTUB1 OS=Homo sapiens GN=OTUB1 PE=1 SV=2 - [OTUB1_HUMAN]	1.73763	3.32	1	1	1	1	2.14134e+07	271	31.2644	4.94482
P19623	Spermidine synthase OS=Homo sapiens GN=SRM PE=1 SV=1 - [SPEE_HUMAN]	1.69343	3.31	1	1	1	1	22817334	302	33.8027	5.49072
Q6NVV1	Putative 60S ribosomal protein L13a protein RPL13AP3 OS=Homo sapiens GN=RPL13AP3 PE=5 SV=1 - [R13P3_HUMAN]	1.62136	7.84	2	1	1	1	70862612	102	12.1269	10.7554
Q96LY2	Coiled-coil domain-containing protein 74B OS=Homo sapiens GN=CCDC74B PE=2 SV=1 - [CC74B_HUMAN]	0	7.89	1	1	1	1	9.66872e+06	380	41.7999	10.4478
P22528	Cornifin-B OS=Homo sapiens GN=SPRR1B PE=1 SV=2 - [SPR1B_HUMAN]	0	17.98	2	1	1	1	1.461e+07	89	9.88093	8.48486
Q9NSD9	Phenylalanine--tRNA ligase beta subunit OS=Homo sapiens GN=FARSB PE=1 SV=3 - [SYFB_HUMAN]	0	1.53	1	1	1	1		589	66.0735	6.84424
Q9Y5A9	YTH domain-containing family protein 2 OS=Homo sapiens GN=YTHDF2 PE=1 SV=2 - [YTHD2_HUMAN]	0	2.25	1	1	1	1	14852001	579	62.2957	8.79248

## Sheet: DDIT4 2 w.o stress
Table S1. List of pulled-down proteins identified by LC-MS/MS analysis: DDIT4–APEX2 plasmid in unstressed SK-N-SH cells: Replicate 2
Accession	Description	Score	Coverage	# Proteins	# Unique Peptides	# Peptides	# PSMs	Area	# AAs	MW [kDa]	calc. pI
P13645	Keratin, type I cytoskeletal 10 OS=Homo sapiens GN=KRT10 PE=1 SV=6 - [K1C10_HUMAN]	73.1607	35.62	11	15	18	24	2.91399e+09	584	58.7917	5.21143
P04264	Keratin, type II cytoskeletal 1 OS=Homo sapiens GN=KRT1 PE=1 SV=6 - [K2C1_HUMAN]	71.7055	35.09	2	17	20	23	1.88932e+09	644	65.999	8.11865
P35908	Keratin, type II cytoskeletal 2 epidermal OS=Homo sapiens GN=KRT2 PE=1 SV=2 - [K22E_HUMAN]	60.3309	28.95	6	11	15	18	1.75066e+09	639	65.3932	8.00146
P35527	Keratin, type I cytoskeletal 9 OS=Homo sapiens GN=KRT9 PE=1 SV=3 - [K1C9_HUMAN]	41.5499	20.87	1	9	9	12	8.15522e+08	623	62.0268	5.23682
P02768	Serum albumin OS=Homo sapiens GN=ALB PE=1 SV=2 - [ALBU_HUMAN]	31.7267	21.35	1	12	12	12	1.36121e+08	609	69.3215	6.27783
P08779	Keratin, type I cytoskeletal 16 OS=Homo sapiens GN=KRT16 PE=1 SV=4 - [K1C16_HUMAN]	29.0262	22.2	13	3	9	11	2.3767e+09	473	51.2362	5.04639
P0DMV9	Heat shock 70 kDa protein 1B OS=Homo sapiens GN=HSPA1B PE=1 SV=1 - [HS71B_HUMAN]	24.213	11.7	7	6	6	7	3.22118e+08	641	70.009	5.65576
P02533	Keratin, type I cytoskeletal 14 OS=Homo sapiens GN=KRT14 PE=1 SV=4 - [K1C14_HUMAN]	21.9996	16.74	13	1	7	9	2.3767e+09	472	51.5294	5.16064
P60709	Actin, cytoplasmic 1 OS=Homo sapiens GN=ACTB PE=1 SV=1 - [ACTB_HUMAN]	20.0293	16	10	5	5	8	8.95612e+08	375	41.7097	5.47803
Q9NVI7	ATPase family AAA domain-containing protein 3A OS=Homo sapiens GN=ATAD3A PE=1 SV=2 - [ATD3A_HUMAN]	19.456	7.1	3	5	5	7	2.51456e+08	634	71.3247	8.98291
P08727	Keratin, type I cytoskeletal 19 OS=Homo sapiens GN=KRT19 PE=1 SV=4 - [K1C19_HUMAN]	18.8193	12.75	13	1	6	9	2.60583e+09	400	44.0791	5.13525
P05783	Keratin, type I cytoskeletal 18 OS=Homo sapiens GN=KRT18 PE=1 SV=2 - [K1C18_HUMAN]	18.2852	11.16	9	3	5	8	2.43522e+09	430	48.0285	5.45264
P07437	Tubulin beta chain OS=Homo sapiens GN=TUBB PE=1 SV=2 - [TBB5_HUMAN]	18.1288	9.91	6	2	4	8	2.29914e+08	444	49.639	4.89404
P13647	Keratin, type II cytoskeletal 5 OS=Homo sapiens GN=KRT5 PE=1 SV=3 - [K2C5_HUMAN]	16.4345	9.83	3	3	6	6	1.97299e+08	590	62.34	7.73779
Q13885	Tubulin beta-2A chain OS=Homo sapiens GN=TUBB2A PE=1 SV=1 - [TBB2A_HUMAN]	16.0826	6.52	5	1	3	6	9.45643e+07	445	49.875	4.89404
Q9BUF5	Tubulin beta-6 chain OS=Homo sapiens GN=TUBB6 PE=1 SV=1 - [TBB6_HUMAN]	15.5309	6.5	5	1	3	6	1.21073e+08	446	49.825	4.88135
P68363	Tubulin alpha-1B chain OS=Homo sapiens GN=TUBA1B PE=1 SV=1 - [TBA1B_HUMAN]	15.4567	15.3	7	2	5	6	1.54896e+08	451	50.1196	5.05908
Q04695	Keratin, type I cytoskeletal 17 OS=Homo sapiens GN=KRT17 PE=1 SV=2 - [K1C17_HUMAN]	14.8973	10.42	13	1	5	7	2.36297e+09	432	48.076	5.021
Q9NX09	DNA damage-inducible transcript 4 protein OS=Homo sapiens GN=DDIT4 PE=1 SV=1 - [DDIT4_HUMAN]	14.6534	24.57	1	5	5	7	1.15294e+09	232	25.3547	4.98291
P05787	Keratin, type II cytoskeletal 8 OS=Homo sapiens GN=KRT8 PE=1 SV=7 - [K2C8_HUMAN]	14.4964	10.97	1	4	5	5	2.05808e+08	483	53.6711	5.59229
P62277	40S ribosomal protein S13 OS=Homo sapiens GN=RPS13 PE=1 SV=2 - [RS13_HUMAN]	14.1972	20.53	1	3	3	5	2.30787e+08	151	17.2117	10.5356
P02538	Keratin, type II cytoskeletal 6A OS=Homo sapiens GN=KRT6A PE=1 SV=3 - [K2C6A_HUMAN]	13.4358	8.16	7	1	5	5	1.31212e+08	564	60.0083	8.00146
Q04721	Neurogenic locus notch homolog protein 2 OS=Homo sapiens GN=NOTCH2 PE=1 SV=3 - [NOTC2_HUMAN]	13.3656	0.73	1	1	1	32	82707937894	2471	265.226	5.13525
P68366	Tubulin alpha-4A chain OS=Homo sapiens GN=TUBA4A PE=1 SV=1 - [TBA4A_HUMAN]	12.0492	13.39	5	1	4	5	9.82983e+07	448	49.8924	5.05908
P62805	Histone H4 OS=Homo sapiens GN=HIST1H4A PE=1 SV=2 - [H4_HUMAN]	11.9117	29.13	1	3	3	4	2.92923e+08	103	11.3604	11.356
Q13085	Acetyl-CoA carboxylase 1 OS=Homo sapiens GN=ACACA PE=1 SV=2 - [ACACA_HUMAN]	10.7851	1.79	2	4	4	4	7.43524e+07	2346	265.385	6.3667
P13646	Keratin, type I cytoskeletal 13 OS=Homo sapiens GN=KRT13 PE=1 SV=4 - [K1C13_HUMAN]	9.98225	7.42	12	1	4	5	2.11036e+09	458	49.5574	4.95752
P05165	Propionyl-CoA carboxylase alpha chain, mitochondrial OS=Homo sapiens GN=PCCA PE=1 SV=4 - [PCCA_HUMAN]	9.65644	4.95	1	3	3	3	7.63769e+07	728	80.0081	7.51807
Q96PK6	RNA-binding protein 14 OS=Homo sapiens GN=RBM14 PE=1 SV=2 - [RBM14_HUMAN]	9.43886	6.28	1	4	4	4	1.03141e+08	669	69.4489	9.67139
P23396	40S ribosomal protein S3 OS=Homo sapiens GN=RPS3 PE=1 SV=2 - [RS3_HUMAN]	9.01815	10.7	1	3	3	3	1.43157e+08	243	26.6714	9.65674
P08238	Heat shock protein HSP 90-beta OS=Homo sapiens GN=HSP90AB1 PE=1 SV=4 - [HS90B_HUMAN]	8.4032	4.83	4	2	3	3	7.5662e+07	724	83.2121	5.03369
P00338	L-lactate dehydrogenase A chain OS=Homo sapiens GN=LDHA PE=1 SV=2 - [LDHA_HUMAN]	8.2883	9.34	4	3	3	3	9.16186e+07	332	36.6654	8.26514
Q92945	Far upstream element-binding protein 2 OS=Homo sapiens GN=KHSRP PE=1 SV=4 - [FUBP2_HUMAN]	8.20075	4.22	1	3	3	3	6.39909e+07	711	73.07	7.29834
P68104	Elongation factor 1-alpha 1 OS=Homo sapiens GN=EEF1A1 PE=1 SV=1 - [EF1A1_HUMAN]	7.89773	6.93	3	3	3	3	1.83404e+08	462	50.1091	9.01221
P05141	ADP/ATP translocase 2 OS=Homo sapiens GN=SLC25A5 PE=1 SV=7 - [ADT2_HUMAN]	7.33239	9.06	4	3	3	3	2.72498e+08	298	32.8312	9.68604
P0C0S5	Histone H2A.Z OS=Homo sapiens GN=H2AFZ PE=1 SV=2 - [H2AZ_HUMAN]	6.9097	12.5	15	2	2	3	5.49733e+08	128	13.5446	10.5796
O00571	ATP-dependent RNA helicase DDX3X OS=Homo sapiens GN=DDX3X PE=1 SV=3 - [DDX3X_HUMAN]	6.85766	3.93	2	2	2	2	3.68893e+07	662	73.198	7.18115
P61247	40S ribosomal protein S3a OS=Homo sapiens GN=RPS3A PE=1 SV=2 - [RS3A_HUMAN]	6.70838	11.36	1	3	3	3	2.00108e+08	264	29.9257	9.72998
Q15365	Poly(rC)-binding protein 1 OS=Homo sapiens GN=PCBP1 PE=1 SV=2 - [PCBP1_HUMAN]	6.44097	5.62	1	2	2	2	80002261	356	37.4739	7.09326
P23588	Eukaryotic translation initiation factor 4B OS=Homo sapiens GN=EIF4B PE=1 SV=2 - [IF4B_HUMAN]	6.31866	3.93	1	2	2	2	1.05057e+08	611	69.1103	5.73193
P17844	Probable ATP-dependent RNA helicase DDX5 OS=Homo sapiens GN=DDX5 PE=1 SV=1 - [DDX5_HUMAN]	6.26773	3.75	2	2	2	2	4.59929e+07	614	69.1047	8.92432
P26373	60S ribosomal protein L13 OS=Homo sapiens GN=RPL13 PE=1 SV=4 - [RL13_HUMAN]	6.20327	9.95	1	2	2	2	4.44819e+07	211	24.2465	11.6489
Q12931	Heat shock protein 75 kDa, mitochondrial OS=Homo sapiens GN=TRAP1 PE=1 SV=3 - [TRAP1_HUMAN]	6.05816	3.41	1	1	2	2	1.40225e+08	704	80.0597	8.20654
P49368	T-complex protein 1 subunit gamma OS=Homo sapiens GN=CCT3 PE=1 SV=4 - [TCPG_HUMAN]	5.97516	4.04	1	2	2	2	4.69042e+07	545	60.4953	6.49365
P21333	Filamin-A OS=Homo sapiens GN=FLNA PE=1 SV=4 - [FLNA_HUMAN]	5.97252	0.94	3	2	2	2	4.20645e+07	2647	280.564	6.06201
P06733	Alpha-enolase OS=Homo sapiens GN=ENO1 PE=1 SV=2 - [ENOA_HUMAN]	5.67013	4.15	3	1	1	2	2.94796e+07	434	47.1393	7.38623
P60866	40S ribosomal protein S20 OS=Homo sapiens GN=RPS20 PE=1 SV=1 - [RS20_HUMAN]	5.63199	15.13	1	2	2	2	7.07057e+07	119	13.3643	9.93506
P00390	Glutathione reductase, mitochondrial OS=Homo sapiens GN=GSR PE=1 SV=2 - [GSHR_HUMAN]	5.62683	3.83	1	2	2	2	2.88911e+07	522	56.221	8.49951
P62851	40S ribosomal protein S25 OS=Homo sapiens GN=RPS25 PE=1 SV=1 - [RS25_HUMAN]	5.50736	8	1	1	1	2	8.03534e+08	125	13.7337	10.1108
P60842	Eukaryotic initiation factor 4A-I OS=Homo sapiens GN=EIF4A1 PE=1 SV=1 - [IF4A1_HUMAN]	5.48187	4.19	2	2	2	3	2.58563e+08	406	46.1246	5.47803
P62280	40S ribosomal protein S11 OS=Homo sapiens GN=RPS11 PE=1 SV=3 - [RS11_HUMAN]	5.45325	17.72	1	3	3	3	74646967	158	18.419	10.3013
Q06830	Peroxiredoxin-1 OS=Homo sapiens GN=PRDX1 PE=1 SV=1 - [PRDX1_HUMAN]	5.44718	10.55	2	2	2	2	4.29147e+08	199	22.0963	8.1333
P08670	Vimentin OS=Homo sapiens GN=VIM PE=1 SV=4 - [VIME_HUMAN]	5.18607	4.72	1	2	2	2	108173469	466	53.6191	5.12256
Q96HS1	Serine/threonine-protein phosphatase PGAM5, mitochondrial OS=Homo sapiens GN=PGAM5 PE=1 SV=2 - [PGAM5_HUMAN]	5.09478	6.57	1	2	2	2	6.78394e+07	289	31.9846	8.67529
P26639	Threonine--tRNA ligase, cytoplasmic OS=Homo sapiens GN=TARS PE=1 SV=3 - [SYTC_HUMAN]	5.06074	2.77	2	2	2	2	6.32426e+07	723	83.3819	6.66846
P46779	60S ribosomal protein L28 OS=Homo sapiens GN=RPL28 PE=1 SV=3 - [RL28_HUMAN]	4.85709	13.87	1	2	2	2	3.67608e+07	137	15.7377	12.0151
P14618	Pyruvate kinase PKM OS=Homo sapiens GN=PKM PE=1 SV=4 - [KPYM_HUMAN]	4.83925	3.58	1	2	2	2	237159328	531	57.9	7.84033
P13639	Elongation factor 2 OS=Homo sapiens GN=EEF2 PE=1 SV=4 - [EF2_HUMAN]	4.78265	2.45	2	2	2	2	1.35342e+08	858	95.277	6.82959
Q8N1N4	Keratin, type II cytoskeletal 78 OS=Homo sapiens GN=KRT78 PE=1 SV=2 - [K2C78_HUMAN]	4.71442	3.08	3	1	2	2	5.22456e+07	520	56.8305	6.02393
P46781	40S ribosomal protein S9 OS=Homo sapiens GN=RPS9 PE=1 SV=3 - [RS9_HUMAN]	4.38968	4.64	1	1	1	2	134818487	194	22.5776	10.6528
P62701	40S ribosomal protein S4, X isoform OS=Homo sapiens GN=RPS4X PE=1 SV=2 - [RS4X_HUMAN]	4.31006	6.46	1	2	2	2	1.16514e+09	263	29.5791	10.1548
Q7RTS7	Keratin, type II cytoskeletal 74 OS=Homo sapiens GN=KRT74 PE=1 SV=2 - [K2C74_HUMAN]	4.08778	3.78	6	1	2	2	1.73182e+08	529	57.8296	7.7085
Q00839	Heterogeneous nuclear ribonucleoprotein U OS=Homo sapiens GN=HNRNPU PE=1 SV=6 - [HNRPU_HUMAN]	3.82502	1.82	1	1	1	1	44486166	825	90.528	5.99854
P18124	60S ribosomal protein L7 OS=Homo sapiens GN=RPL7 PE=1 SV=1 - [RL7_HUMAN]	3.78865	4.44	1	1	1	1	2.19058e+08	248	29.2072	10.6528
Q96RQ3	Methylcrotonoyl-CoA carboxylase subunit alpha, mitochondrial OS=Homo sapiens GN=MCCC1 PE=1 SV=3 - [MCCA_HUMAN]	3.78653	1.1	1	1	1	1	77626663	725	80.4219	7.78174
Q14974	Importin subunit beta-1 OS=Homo sapiens GN=KPNB1 PE=1 SV=2 - [IMB1_HUMAN]	3.49119	1.37	1	1	1	1	1.1348e+08	876	97.108	4.77979
Q6DKI1	60S ribosomal protein L7-like 1 OS=Homo sapiens GN=RPL7L1 PE=1 SV=1 - [RL7L_HUMAN]	3.48371	4.07	1	1	1	1	3.17736e+07	246	28.6431	10.5063
P35579	Myosin-9 OS=Homo sapiens GN=MYH9 PE=1 SV=4 - [MYH9_HUMAN]	3.46281	0.51	1	1	1	1	4.11685e+07	1960	226.392	5.60498
P04406	Glyceraldehyde-3-phosphate dehydrogenase OS=Homo sapiens GN=GAPDH PE=1 SV=3 - [G3P_HUMAN]	3.39751	4.18	1	1	1	1	277303131	335	36.0304	8.45557
Q15334	Lethal(2) giant larvae protein homolog 1 OS=Homo sapiens GN=LLGL1 PE=1 SV=3 - [L2GL1_HUMAN]	3.37884	1.13	1	1	1	1	1.74341e+07	1064	115.346	6.29053
P62263	40S ribosomal protein S14 OS=Homo sapiens GN=RPS14 PE=1 SV=3 - [RS14_HUMAN]	3.35688	7.28	1	1	1	1	1.85911e+08	151	16.2625	10.0522
P26599	Polypyrimidine tract-binding protein 1 OS=Homo sapiens GN=PTBP1 PE=1 SV=1 - [PTBP1_HUMAN]	3.32298	4.33	1	1	1	1	2.55913e+07	531	57.1856	9.17334
Q06210	Glutamine--fructose-6-phosphate aminotransferase [isomerizing] 1 OS=Homo sapiens GN=GFPT1 PE=1 SV=3 - [GFPT1_HUMAN]	3.32277	2.43	1	1	1	1	37805789	699	78.7563	7.10791
P61254	60S ribosomal protein L26 OS=Homo sapiens GN=RPL26 PE=1 SV=1 - [RL26_HUMAN]	3.32153	6.21	1	1	1	1	54082456	145	17.2475	10.5503
P13489	Ribonuclease inhibitor OS=Homo sapiens GN=RNH1 PE=1 SV=2 - [RINI_HUMAN]	3.30623	2.39	1	1	1	1	2.61125e+07	461	49.9411	4.81787
P13861	cAMP-dependent protein kinase type II-alpha regulatory subunit OS=Homo sapiens GN=PRKAR2A PE=1 SV=2 - [KAP2_HUMAN]	3.30256	2.97	1	1	1	1	31550586	404	45.49	5.07178
P49411	Elongation factor Tu, mitochondrial OS=Homo sapiens GN=TUFM PE=1 SV=2 - [EFTU_HUMAN]	3.23191	2.65	1	1	1	1	57830118	452	49.5102	7.60596
P08865	40S ribosomal protein SA OS=Homo sapiens GN=RPSA PE=1 SV=4 - [RSSA_HUMAN]	3.21973	4.41	1	1	1	1	3.44699e+07	295	32.8334	4.86865
P62917	60S ribosomal protein L8 OS=Homo sapiens GN=RPL8 PE=1 SV=2 - [RL8_HUMAN]	3.21495	4.28	1	1	1	1	94862538	257	28.0073	11.0337
P33993	DNA replication licensing factor MCM7 OS=Homo sapiens GN=MCM7 PE=1 SV=4 - [MCM7_HUMAN]	3.18662	1.81	1	1	1	1	3.05742e+07	719	81.2566	6.45557
P46063	ATP-dependent DNA helicase Q1 OS=Homo sapiens GN=RECQL PE=1 SV=3 - [RECQ1_HUMAN]	3.18	1.69	1	1	1	1	50326002	649	73.41	7.88428
A6NMY6	Putative annexin A2-like protein OS=Homo sapiens GN=ANXA2P2 PE=5 SV=2 - [AXA2L_HUMAN]	3.15422	2.95	2	1	1	1	4.37563e+07	339	38.6348	6.94678
Q13200	26S proteasome non-ATPase regulatory subunit 2 OS=Homo sapiens GN=PSMD2 PE=1 SV=3 - [PSMD2_HUMAN]	3.13152	1.32	1	1	1	1	9.34292e+06	908	100.136	5.19873
P63244	Receptor of activated protein C kinase 1 OS=Homo sapiens GN=RACK1 PE=1 SV=3 - [RACK1_HUMAN]	3.11381	3.47	1	1	1	1	6.44558e+07	317	35.0546	7.69385
P62873	Guanine nucleotide-binding protein G(I)/G(S)/G(T) subunit beta-1 OS=Homo sapiens GN=GNB1 PE=1 SV=3 - [GBB1_HUMAN]	3.09799	2.94	3	1	1	1	2.37086e+07	340	37.353	5.99854
P22314	Ubiquitin-like modifier-activating enzyme 1 OS=Homo sapiens GN=UBA1 PE=1 SV=3 - [UBA1_HUMAN]	3.0887	1.42	1	1	1	1	2.78673e+07	1058	117.774	5.75732
Q969S3	Zinc finger protein 622 OS=Homo sapiens GN=ZNF622 PE=1 SV=1 - [ZN622_HUMAN]	3.05663	2.1	1	1	1	1	78822938	477	54.2374	6.15088
Q7L576	Cytoplasmic FMR1-interacting protein 1 OS=Homo sapiens GN=CYFIP1 PE=1 SV=1 - [CYFP1_HUMAN]	3.05298	0.88	2	1	1	1	6.09941e+07	1253	145.089	6.90283
P50454	Serpin H1 OS=Homo sapiens GN=SERPINH1 PE=1 SV=2 - [SERPH_HUMAN]	3.05074	2.87	1	1	1	1	17819086	418	46.4112	8.68994
P49327	Fatty acid synthase OS=Homo sapiens GN=FASN PE=1 SV=3 - [FAS_HUMAN]	3.01442	0.44	1	1	1	1	4.13548e+07	2511	273.254	6.44287
P62269	40S ribosomal protein S18 OS=Homo sapiens GN=RPS18 PE=1 SV=3 - [RS18_HUMAN]	3.01078	5.92	1	1	1	1	147532988	152	17.7079	10.9897
P42766	60S ribosomal protein L35 OS=Homo sapiens GN=RPL35 PE=1 SV=2 - [RL35_HUMAN]	2.95473	8.13	1	1	1	1	2.25654e+08	123	14.5426	11.0483
Q13131	5'-AMP-activated protein kinase catalytic subunit alpha-1 OS=Homo sapiens GN=PRKAA1 PE=1 SV=4 - [AAPK1_HUMAN]	2.94721	1.79	1	1	1	1	3.01088e+07	559	63.9686	8.11865
Q96P47	Arf-GAP with GTPase, ANK repeat and PH domain-containing protein 3 OS=Homo sapiens GN=AGAP3 PE=1 SV=2 - [AGAP3_HUMAN]	2.91125	1.37	1	1	1	1	1.54088e+07	875	94.9853	7.97217
P14678	Small nuclear ribonucleoprotein-associated proteins B and B' OS=Homo sapiens GN=SNRPB PE=1 SV=2 - [RSMB_HUMAN]	2.86357	3.33	2	1	1	1	4.39506e+07	240	24.5937	11.1948
Q00610	Clathrin heavy chain 1 OS=Homo sapiens GN=CLTC PE=1 SV=5 - [CLH1_HUMAN]	2.82389	0.66	1	1	1	1	3.71169e+07	1675	191.493	5.69385
P46776	60S ribosomal protein L27a OS=Homo sapiens GN=RPL27A PE=1 SV=2 - [RL27A_HUMAN]	2.8018	7.43	1	1	1	1	195890232	148	16.551	11.0044
P04792	Heat shock protein beta-1 OS=Homo sapiens GN=HSPB1 PE=1 SV=2 - [HSPB1_HUMAN]	2.7633	4.88	1	1	1	1	78958988	205	22.7685	6.40479
Q92900	Regulator of nonsense transcripts 1 OS=Homo sapiens GN=UPF1 PE=1 SV=2 - [RENT1_HUMAN]	2.75445	1.24	1	1	1	1	2.32692e+07	1129	124.267	6.60986
Q6NXT2	Histone H3.3C OS=Homo sapiens GN=H3F3C PE=1 SV=3 - [H3C_HUMAN]	2.73128	6.67	5	1	1	1	2.46531e+08	135	15.2044	11.1069
Q15717	ELAV-like protein 1 OS=Homo sapiens GN=ELAVL1 PE=1 SV=2 - [ELAV1_HUMAN]	2.71778	2.76	3	1	1	1	4.33402e+07	326	36.0692	9.17334
P17987	T-complex protein 1 subunit alpha OS=Homo sapiens GN=TCP1 PE=1 SV=1 - [TCPA_HUMAN]	2.70947	1.8	1	1	1	1	2.77915e+07	556	60.3056	6.11279
P37802	Transgelin-2 OS=Homo sapiens GN=TAGLN2 PE=1 SV=3 - [TAGL2_HUMAN]	2.70074	6.03	1	1	1	1	62858771	199	22.3772	8.25049
O60814	Histone H2B type 1-K OS=Homo sapiens GN=HIST1H2BK PE=1 SV=3 - [H2B1K_HUMAN]	2.64673	11.9	14	1	1	1	2.6141e+07	126	13.8816	10.3159
Q16543	Hsp90 co-chaperone Cdc37 OS=Homo sapiens GN=CDC37 PE=1 SV=1 - [CDC37_HUMAN]	2.64312	2.38	1	1	1	1	5.31443e+07	378	44.44	5.24951
P61106	Ras-related protein Rab-14 OS=Homo sapiens GN=RAB14 PE=1 SV=4 - [RAB14_HUMAN]	2.63711	4.19	1	1	1	1	9.19632e+07	215	23.8819	6.21436
P83881	60S ribosomal protein L36a OS=Homo sapiens GN=RPL36A PE=1 SV=2 - [RL36A_HUMAN]	2.60411	8.49	2	1	1	1	2.15617e+07	106	12.4328	10.5796
Q96FW1	Ubiquitin thioesterase OTUB1 OS=Homo sapiens GN=OTUB1 PE=1 SV=2 - [OTUB1_HUMAN]	2.59171	3.32	1	1	1	1	3.12401e+07	271	31.2644	4.94482
Q86UP2	Kinectin OS=Homo sapiens GN=KTN1 PE=1 SV=1 - [KTN1_HUMAN]	2.55644	1.18	1	1	1	1	1283152552	1357	156.179	5.64307
P00403	Cytochrome c oxidase subunit 2 OS=Homo sapiens GN=MT-CO2 PE=1 SV=1 - [COX2_HUMAN]	2.51992	4.41	1	1	1	1	1.06739e+08	227	25.5482	4.81787
Q9HCE1	Putative helicase MOV-10 OS=Homo sapiens GN=MOV10 PE=1 SV=2 - [MOV10_HUMAN]	2.48817	1.1	1	1	1	1	1.05853e+07	1003	113.599	8.82178
P11586	C-1-tetrahydrofolate synthase, cytoplasmic OS=Homo sapiens GN=MTHFD1 PE=1 SV=3 - [C1TC_HUMAN]	2.48007	1.18	1	1	1	1	1.3438e+07	935	101.495	7.29834
Q5T749	Keratinocyte proline-rich protein OS=Homo sapiens GN=KPRP PE=1 SV=1 - [KPRP_HUMAN]	2.4734	1.73	1	1	1	1	2.1591e+07	579	64.0932	8.26514
O43175	D-3-phosphoglycerate dehydrogenase OS=Homo sapiens GN=PHGDH PE=1 SV=4 - [SERA_HUMAN]	2.4618	2.06	1	1	1	1	4.44589e+07	533	56.6144	6.7124
P15880	40S ribosomal protein S2 OS=Homo sapiens GN=RPS2 PE=1 SV=2 - [RS2_HUMAN]	2.44411	3.75	1	1	1	1	59561040	293	31.3046	10.2427
O75821	Eukaryotic translation initiation factor 3 subunit G OS=Homo sapiens GN=EIF3G PE=1 SV=2 - [EIF3G_HUMAN]	2.43676	2.81	1	1	1	1	7.24366e+07	320	35.5889	6.12549
P62899	60S ribosomal protein L31 OS=Homo sapiens GN=RPL31 PE=1 SV=1 - [RL31_HUMAN]	2.43531	7.2	1	1	1	1	63567552	125	14.4539	10.5356
P55072	Transitional endoplasmic reticulum ATPase OS=Homo sapiens GN=VCP PE=1 SV=4 - [TERA_HUMAN]	2.41321	1.24	1	1	1	1	35971829	806	89.2657	5.26221
Q92499	ATP-dependent RNA helicase DDX1 OS=Homo sapiens GN=DDX1 PE=1 SV=2 - [DDX1_HUMAN]	2.40313	1.35	1	1	1	1	3.11742e+07	740	82.3798	7.2251
O00148	ATP-dependent RNA helicase DDX39A OS=Homo sapiens GN=DDX39A PE=1 SV=2 - [DX39A_HUMAN]	2.4018	2.34	2	1	1	1	8.11211e+07	427	49.098	5.68115
P42677	40S ribosomal protein S27 OS=Homo sapiens GN=RPS27 PE=1 SV=3 - [RS27_HUMAN]	2.39392	9.52	2	1	1	1	2.66113e+08	84	9.45484	9.45166
P02545	Prelamin-A/C OS=Homo sapiens GN=LMNA PE=1 SV=1 - [LMNA_HUMAN]	2.39085	1.36	1	1	1	1	2.97674e+07	664	74.0947	7.02002
O75131	Copine-3 OS=Homo sapiens GN=CPNE3 PE=1 SV=1 - [CPNE3_HUMAN]	2.38994	1.68	8	1	1	1	22177611	537	60.0921	5.84619
P61353	60S ribosomal protein L27 OS=Homo sapiens GN=RPL27 PE=1 SV=2 - [RL27_HUMAN]	2.38672	5.88	1	1	1	1	3.61851e+07	136	15.7877	10.5649
P15531	Nucleoside diphosphate kinase A OS=Homo sapiens GN=NME1 PE=1 SV=1 - [NDKA_HUMAN]	2.38215	7.89	2	1	1	1	57516634	152	17.1377	6.18896
P62854	40S ribosomal protein S26 OS=Homo sapiens GN=RPS26 PE=1 SV=3 - [RS26_HUMAN]	2.36887	7.83	2	1	1	1	205791208	115	13.0071	11.0044
Q02978	Mitochondrial 2-oxoglutarate/malate carrier protein OS=Homo sapiens GN=SLC25A11 PE=1 SV=3 - [M2OM_HUMAN]	2.34703	3.82	1	1	1	1	35414149	314	34.0399	9.90576
P25705	ATP synthase subunit alpha, mitochondrial OS=Homo sapiens GN=ATP5A1 PE=1 SV=1 - [ATPA_HUMAN]	2.30261	1.81	1	1	1	1	6.26018e+07	553	59.7136	9.12939
O43435	T-box transcription factor TBX1 OS=Homo sapiens GN=TBX1 PE=1 SV=1 - [TBX1_HUMAN]	2.29155	1.51	2	1	1	1	94041820	398	43.1053	8.1626
P07910	Heterogeneous nuclear ribonucleoproteins C1/C2 OS=Homo sapiens GN=HNRNPC PE=1 SV=4 - [HNRPC_HUMAN]	2.26493	2.94	1	1	1	1	55797910	306	33.6495	5.08447
Q92734	Protein TFG OS=Homo sapiens GN=TFG PE=1 SV=2 - [TFG_HUMAN]	2.24192	2	1	1	1	1	3.4488e+07	400	43.4212	5.09717
P20073	Annexin A7 OS=Homo sapiens GN=ANXA7 PE=1 SV=3 - [ANXA7_HUMAN]	2.21319	1.84	1	1	1	1	1.85271e+07	488	52.7058	5.68115
Q13162	Peroxiredoxin-4 OS=Homo sapiens GN=PRDX4 PE=1 SV=1 - [PRDX4_HUMAN]	2.18818	4.06	1	1	1	1	196961016	271	30.5208	6.29053
Q15366	Poly(rC)-binding protein 2 OS=Homo sapiens GN=PCBP2 PE=1 SV=1 - [PCBP2_HUMAN]	2.15606	3.56	1	1	1	1	1.0032e+08	365	38.5556	6.78564
Q9Y5A9	YTH domain-containing family protein 2 OS=Homo sapiens GN=YTHDF2 PE=1 SV=2 - [YTHD2_HUMAN]	2.14224	2.25	1	1	1	1	1.58633e+07	579	62.2957	8.79248
Q08J23	tRNA (cytosine(34)-C(5))-methyltransferase OS=Homo sapiens GN=NSUN2 PE=1 SV=2 - [NSUN2_HUMAN]	2.13728	1.3	1	1	1	1	19924544	767	86.4158	6.771
Q9UNF1	Melanoma-associated antigen D2 OS=Homo sapiens GN=MAGED2 PE=1 SV=2 - [MAGD2_HUMAN]	2.13576	1.32	1	1	1	1	9.56114e+07	606	64.9144	9.31982
P62244	40S ribosomal protein S15a OS=Homo sapiens GN=RPS15A PE=1 SV=2 - [RS15A_HUMAN]	2.13309	6.15	1	1	1	1		130	14.83	10.1255
P61081	NEDD8-conjugating enzyme Ubc12 OS=Homo sapiens GN=UBE2M PE=1 SV=1 - [UBC12_HUMAN]	2.11575	4.37	1	1	1	1	33407064	183	20.8866	7.69385
P47755	F-actin-capping protein subunit alpha-2 OS=Homo sapiens GN=CAPZA2 PE=1 SV=3 - [CAZA2_HUMAN]	2.1094	3.5	2	1	1	1	70434232	286	32.9286	5.84619
P12268	Inosine-5'-monophosphate dehydrogenase 2 OS=Homo sapiens GN=IMPDH2 PE=1 SV=2 - [IMDH2_HUMAN]	2.07828	1.56	1	1	1	1	1.13564e+08	514	55.7696	6.90283
Q99613	Eukaryotic translation initiation factor 3 subunit C OS=Homo sapiens GN=EIF3C PE=1 SV=1 - [EIF3C_HUMAN]	2.00026	0.99	2	1	1	1	1.1558e+07	913	105.278	5.68115
Q5D862	Filaggrin-2 OS=Homo sapiens GN=FLG2 PE=1 SV=1 - [FILA2_HUMAN]	1.9782	0.5	1	1	1	1	1.77483e+07	2391	247.928	8.30908
P13796	Plastin-2 OS=Homo sapiens GN=LCP1 PE=1 SV=6 - [PLSL_HUMAN]	1.91337	1.44	3	1	1	1	2.71465e+07	627	70.2439	5.42725
P47897	Glutamine--tRNA ligase OS=Homo sapiens GN=QARS PE=1 SV=1 - [SYQ_HUMAN]	1.9129	1.03	1	1	1	1	43456454	775	87.7429	7.15186
P62491	Ras-related protein Rab-11A OS=Homo sapiens GN=RAB11A PE=1 SV=3 - [RB11A_HUMAN]	1.87806	3.7	2	1	1	1	4.21802e+07	216	24.3784	6.56592
Q00535	Cyclin-dependent-like kinase 5 OS=Homo sapiens GN=CDK5 PE=1 SV=3 - [CDK5_HUMAN]	1.85759	2.74	28	1	1	1	5.42529e+07	292	33.2832	7.66455
Q9BPX3	Condensin complex subunit 3 OS=Homo sapiens GN=NCAPG PE=1 SV=1 - [CND3_HUMAN]	1.85629	0.89	1	1	1	1		1015	114.262	5.59229
P56192	Methionine--tRNA ligase, cytoplasmic OS=Homo sapiens GN=MARS PE=1 SV=2 - [SYMC_HUMAN]	1.84896	0.78	1	1	1	1		900	101.052	6.16357
P52272	Heterogeneous nuclear ribonucleoprotein M OS=Homo sapiens GN=HNRNPM PE=1 SV=3 - [HNRPM_HUMAN]	1.82153	2.19	1	1	1	1	5.7732e+07	730	77.4643	8.70459
Q99873	Protein arginine N-methyltransferase 1 OS=Homo sapiens GN=PRMT1 PE=1 SV=2 - [ANM1_HUMAN]	1.70136	3.05	1	1	1	1		361	41.4885	5.42725
Q14160	Protein scribble homolog OS=Homo sapiens GN=SCRIB PE=1 SV=4 - [SCRIB_HUMAN]	1.66145	0.55	1	1	1	1	7.03669e+06	1630	174.778	5.07178
P62829	60S ribosomal protein L23 OS=Homo sapiens GN=RPL23 PE=1 SV=1 - [RL23_HUMAN]	1.62705	5.71	1	1	1	1	5.63645e+07	140	14.8561	10.5063
P30411	B2 bradykinin receptor OS=Homo sapiens GN=BDKRB2 PE=1 SV=2 - [BKRB2_HUMAN]	0	10.74	1	1	1	1		391	44.4309	8.1333
Q8N1I0	Dedicator of cytokinesis protein 4 OS=Homo sapiens GN=DOCK4 PE=1 SV=3 - [DOCK4_HUMAN]	0	0.81	1	1	1	2	2357099098	1966	225.063	7.6499
Q14674	Separin OS=Homo sapiens GN=ESPL1 PE=1 SV=3 - [ESPL1_HUMAN]	0	0.38	1	1	1	1		2120	233.028	7.54736
O75147	Obscurin-like protein 1 OS=Homo sapiens GN=OBSL1 PE=1 SV=4 - [OBSL1_HUMAN]	0	0.47	1	1	1	1	1.36218e+07	1896	206.817	5.63037
Q6ZRI0	Otogelin OS=Homo sapiens GN=OTOG PE=1 SV=3 - [OTOG_HUMAN]	0	0.65	1	1	1	1	790115033	2925	314.587	5.90967
Q02543	60S ribosomal protein L18a OS=Homo sapiens GN=RPL18A PE=1 SV=2 - [RL18A_HUMAN]	0	5.68	1	1	1	1	8.61242e+07	176	20.7489	10.7114
P62249	40S ribosomal protein S16 OS=Homo sapiens GN=RPS16 PE=1 SV=2 - [RS16_HUMAN]	0	6.85	1	1	1	1	8.91551e+07	146	16.435	10.2134
P05109	Protein S100-A8 OS=Homo sapiens GN=S100A8 PE=1 SV=1 - [S10A8_HUMAN]	0	11.83	1	1	1	1	4.792e+07	93	10.8276	7.03467
Q9NSD9	Phenylalanine--tRNA ligase beta subunit OS=Homo sapiens GN=FARSB PE=1 SV=3 - [SYFB_HUMAN]	0	1.53	1	1	1	1	6.50001e+06	589	66.0735	6.84424

[truncated: 8 more sheets: DDIT4 3 w.o stress, DDIT4 4 w.o stress, DDIT4-APEX2 alone  w.o stress, DDIT4 1+stress, DDIT4 2+stress, DDIT4 3+stress, DDIT4 4+stress, DDIT4-APEX2 alone +stress]
